# Supplementary material for: Can Cervical Lymph Node Metastasis Increase the Risk of Distant Metastasis in Papillary Thyroid Carcinoma?
Source: Front Endocrinol (Lausanne). 2022 Jun 24;13:917794. doi: 10.3389/fendo.2022.917794 (PMC9263207; doi:10.3389/fendo.2022.917794)
Supplement: Supplementary file 4 [file Table_2.xlsx]

## Sheet: Sheet1
Patient ID	Age recode with single ages and 85+	Race recode (White, Black, Other)	SEER cause-specific death classification	SEER other cause of death classification	Survival months	Vital status recode (study cutoff used)	Reason no cancer-directed surgery	Derived AJCC T, 7th ed (2010-2015)	Derived SEER Combined T (2016-2017)	Derived EOD 2018 T (2018+)	Derived AJCC N, 7th ed (2010-2015)	Derived SEER Combined N (2016-2017)	Derived EOD 2018 N (2018+)	Derived AJCC M, 7th ed (2010-2015)	Derived SEER Combined M (2016-2017)	Derived EOD 2018 M (2018+)	Derived AJCC Stage Group, 7th ed (2010-2015)	Derived SEER Cmb Stg Grp (2016-2017)	Derived EOD 2018 Stage Group (2018+)	Sex	Year of diagnosis	AYA site recode 2020 Revision	Grade (thru 2017)	Laterality	Diagnostic Confirmation	Primary Site	SEER Combined Mets at DX-bone (2010+)	SEER Combined Mets at DX-brain (2010+)	SEER Combined Mets at DX-liver (2010+)	SEER Combined Mets at DX-lung (2010+)	Regional nodes examined (1988+)	Regional nodes positive (1988+)	Tumor Size Summary (2016+)	EOD Primary Tumor (2018+)	CS tumor size (2004-2015)	Sequence number	Total number of in situ/malignant tumors for patient	First malignant primary indicator	Radiation recode	Chemotherapy recode (yes, no/unk)	RX Summ--Systemic/Sur Seq	RX Summ--Surg/Rad Seq
2222	53 years	White	Alive or dead of other cause	Alive or dead due to cancer	60	Alive	Surgery performed	T2(m)	Blank(s)	Blank(s)	N1a	Blank(s)	Blank(s)	M0	Blank(s)	Blank(s)	III	Blank(s)	Blank(s)	Male	2013	9.1.3 Papillary	Well differentiated; Grade I	Not a paired site	Positive histology	739	No	No	No	No	11	1	Blank(s)	Blank(s)	35	2nd of 2 or more primaries	2	No	None/Unknown	No/Unknown	Systemic therapy after surgery	No radiation and/or cancer-directed surgery
2458	45 years	White	Alive or dead of other cause	Alive or dead due to cancer	50	Alive	Surgery performed	T1a(s)	Blank(s)	Blank(s)	N0	Blank(s)	Blank(s)	M0	Blank(s)	Blank(s)	I	Blank(s)	Blank(s)	Female	2014	9.1.3 Papillary	Unknown	Right - origin of primary	Positive histology	739	No	No	No	No	0	98	Blank(s)	Blank(s)	2	2nd of 2 or more primaries	2	No	None/Unknown	No/Unknown	No systemic therapy and/or surgical procedures	No radiation and/or cancer-directed surgery
3482	75 years	White	Dead (attributable to this cancer dx)	Alive or dead due to cancer	0	Dead	Not recommended	T4a(s)	Blank(s)	Blank(s)	N0	Blank(s)	Blank(s)	M0	Blank(s)	Blank(s)	IVA	Blank(s)	Blank(s)	Female	2013	9.1.3 Papillary	Unknown	Not a paired site	Positive exfoliative cytology, no positive histology	739	No	No	No	No	0	98	Blank(s)	Blank(s)	28	3rd of 3 or more primaries	3	No	Beam radiation	No/Unknown	No systemic therapy and/or surgical procedures	No radiation and/or cancer-directed surgery
7596	34 years	White	Alive or dead of other cause	Alive or dead due to cancer	104	Alive	Surgery performed	T1b(s)	Blank(s)	Blank(s)	N0	Blank(s)	Blank(s)	M0	Blank(s)	Blank(s)	I	Blank(s)	Blank(s)	Male	2010	9.1.3 Papillary	Unknown	Not a paired site	Positive histology	739	No	No	No	No	1	0	Blank(s)	Blank(s)	17	2nd of 2 or more primaries	2	No	Radioisotopes (1988+)	No/Unknown	Systemic therapy after surgery	Radiation after surgery
7935	59 years	White	Alive or dead of other cause	Alive or dead due to cancer	94	Alive	Surgery performed	T1b(s)	Blank(s)	Blank(s)	N0	Blank(s)	Blank(s)	M0	Blank(s)	Blank(s)	I	Blank(s)	Blank(s)	Female	2011	9.1.3 Papillary	Unknown	Not a paired site	Positive histology	739	No	No	No	No	20	0	Blank(s)	Blank(s)	12	2nd of 2 or more primaries	2	No	Radioisotopes (1988+)	No/Unknown	Systemic therapy after surgery	Radiation after surgery
9358	46 years	White	Alive or dead of other cause	Alive or dead due to cancer	44	Alive	Surgery performed	T1b(m)	Blank(s)	Blank(s)	N0	Blank(s)	Blank(s)	M0	Blank(s)	Blank(s)	I	Blank(s)	Blank(s)	Female	2015	9.1.3 Papillary	Well differentiated; Grade I	Not a paired site	Positive histology	739	No	No	No	No	17	0	Blank(s)	Blank(s)	15	2nd of 2 or more primaries	2	No	None/Unknown	No/Unknown	No systemic therapy and/or surgical procedures	No radiation and/or cancer-directed surgery
10940	80 years	White	Alive or dead of other cause	Alive or dead due to cancer	67	Alive	Surgery performed	T1a(s)	Blank(s)	Blank(s)	N0	Blank(s)	Blank(s)	M0	Blank(s)	Blank(s)	I	Blank(s)	Blank(s)	Female	2013	9.1.3 Papillary	Unknown	Not a paired site	Positive histology	739	No	No	No	No	0	98	Blank(s)	Blank(s)	5	3rd of 3 or more primaries	3	No	None/Unknown	No/Unknown	No systemic therapy and/or surgical procedures	No radiation and/or cancer-directed surgery
11116	71 years	Other (American Indian/AK Native, Asian/Pacific Islander)	Alive or dead of other cause	Alive or dead due to cancer	72	Alive	Surgery performed	T1a(s)	Blank(s)	Blank(s)	N0	Blank(s)	Blank(s)	M0	Blank(s)	Blank(s)	I	Blank(s)	Blank(s)	Female	2012	9.1.3 Papillary	Unknown	Not a paired site	Positive histology	739	No	No	No	No	1	0	Blank(s)	Blank(s)	5	2nd of 2 or more primaries	2	No	None/Unknown	No/Unknown	No systemic therapy and/or surgical procedures	No radiation and/or cancer-directed surgery
82084	65 years	White	Alive or dead of other cause	Alive or dead due to cancer	102	Alive	Surgery performed	T1a(s)	Blank(s)	Blank(s)	N0	Blank(s)	Blank(s)	M0	Blank(s)	Blank(s)	I	Blank(s)	Blank(s)	Female	2010	9.1.3 Papillary	Unknown	Right - origin of primary	Positive histology	739	No	No	No	No	0	98	Blank(s)	Blank(s)	7	2nd of 2 or more primaries	2	No	Radioisotopes (1988+)	No/Unknown	Systemic therapy after surgery	Radiation after surgery
103490	58 years	White	Alive or dead of other cause	Alive or dead due to cancer	89	Alive	Surgery performed	T1a(s)	Blank(s)	Blank(s)	N0	Blank(s)	Blank(s)	M0	Blank(s)	Blank(s)	I	Blank(s)	Blank(s)	Male	2011	9.1.3 Papillary	Unknown	Not a paired site	Positive histology	739	No	No	No	No	0	98	Blank(s)	Blank(s)	1	2nd of 2 or more primaries	2	No	None/Unknown	No/Unknown	No systemic therapy and/or surgical procedures	No radiation and/or cancer-directed surgery
114018	51 years	White	Alive or dead of other cause	Alive or dead due to cancer	97	Alive	Surgery performed	T3(s)	Blank(s)	Blank(s)	N0	Blank(s)	Blank(s)	M0	Blank(s)	Blank(s)	III	Blank(s)	Blank(s)	Male	2010	9.1.3 Papillary	Unknown	Not a paired site	Positive histology	739	No	No	No	No	0	98	Blank(s)	Blank(s)	21	2nd of 2 or more primaries	3	No	Radioisotopes (1988+)	No/Unknown	Systemic therapy after surgery	Radiation after surgery
119085	38 years	Other (American Indian/AK Native, Asian/Pacific Islander)	Alive or dead of other cause	Dead (attributable to causes other than this cancer dx)	7	Dead	Surgery performed	T3(m)	Blank(s)	Blank(s)	N0	Blank(s)	Blank(s)	M0	Blank(s)	Blank(s)	I	Blank(s)	Blank(s)	Male	2012	9.1.3 Papillary	Well differentiated; Grade I	Not a paired site	Positive histology	739	No	No	No	No	0	98	Blank(s)	Blank(s)	30	2nd of 2 or more primaries	2	No	None/Unknown	No/Unknown	Systemic therapy after surgery	No radiation and/or cancer-directed surgery
131217	68 years	Black	Alive or dead of other cause	Alive or dead due to cancer	89	Alive	Surgery performed	T2(s)	Blank(s)	Blank(s)	N0	Blank(s)	Blank(s)	M0	Blank(s)	Blank(s)	II	Blank(s)	Blank(s)	Female	2011	9.1.3 Papillary	Unknown	Not a paired site	Positive histology	739	No	No	No	No	0	98	Blank(s)	Blank(s)	25	2nd of 2 or more primaries	2	No	Radioisotopes (1988+)	No/Unknown	Systemic therapy after surgery	Radiation after surgery
169947	58 years	White	Alive or dead of other cause	Alive or dead due to cancer	66	Alive	Surgery performed	T2(s)	Blank(s)	Blank(s)	N0	Blank(s)	Blank(s)	M0	Blank(s)	Blank(s)	II	Blank(s)	Blank(s)	Female	2013	9.1.3 Papillary	Well differentiated; Grade I	Not a paired site	Positive histology	739	No	No	No	No	1	0	Blank(s)	Blank(s)	24	3rd of 3 or more primaries	3	No	Radioisotopes (1988+)	No/Unknown	Systemic therapy after surgery	Radiation after surgery
171547	57 years	White	Alive or dead of other cause	Alive or dead due to cancer	103	Alive	Surgery performed	T2(m)	Blank(s)	Blank(s)	N0	Blank(s)	Blank(s)	M0	Blank(s)	Blank(s)	II	Blank(s)	Blank(s)	Female	2010	9.1.3 Papillary	Well differentiated; Grade I	Not a paired site	Positive histology	739	No	No	No	No	0	98	Blank(s)	Blank(s)	38	3rd of 3 or more primaries	4	No	None/Unknown	No/Unknown	Systemic therapy after surgery	No radiation and/or cancer-directed surgery
178018	59 years	Other (American Indian/AK Native, Asian/Pacific Islander)	Alive or dead of other cause	Alive or dead due to cancer	32	Alive	Surgery performed	Blank(s)	p3	Blank(s)	Blank(s)	c0	Blank(s)	Blank(s)	c0	Blank(s)	Blank(s)	3	Blank(s)	Female	2016	9.1.3 Papillary	Well differentiated; Grade I	Not a paired site	Positive histology	739	No	No	No	No	0	98	14	Blank(s)	Blank(s)	3rd of 3 or more primaries	3	No	None/Unknown	No/Unknown	Systemic therapy after surgery	No radiation and/or cancer-directed surgery
185341	46 years	Black	Alive or dead of other cause	Dead (attributable to causes other than this cancer dx)	15	Dead	Surgery performed	Blank(s)	c3	Blank(s)	Blank(s)	c1B	Blank(s)	Blank(s)	c0	Blank(s)	Blank(s)	4A	Blank(s)	Male	2017	9.1.3 Papillary	Poorly differentiated; Grade III	Not a paired site	Positive histology	739	No	No	No	No	2	2	70	Blank(s)	Blank(s)	2nd of 2 or more primaries	2	No	Radioisotopes (1988+)	No/Unknown	Systemic therapy both before and after surgery	Radiation after surgery
185990	67 years	White	Alive or dead of other cause	Alive or dead due to cancer	88	Alive	Surgery performed	T4a(s)	Blank(s)	Blank(s)	N1NOS	Blank(s)	Blank(s)	M0	Blank(s)	Blank(s)	UNK Stage	Blank(s)	Blank(s)	Female	2011	9.1.3 Papillary	Unknown	Not a paired site	Positive histology	739	No	No	No	No	9	4	Blank(s)	Blank(s)	35	2nd of 2 or more primaries	2	No	Radioisotopes (1988+)	No/Unknown	Systemic therapy after surgery	Radiation after surgery
192107	82 years	White	Alive or dead of other cause	Alive or dead due to cancer	46	Alive	Surgery performed	T1a(s)	Blank(s)	Blank(s)	N0	Blank(s)	Blank(s)	M0	Blank(s)	Blank(s)	I	Blank(s)	Blank(s)	Male	2015	9.1.3 Papillary	Well differentiated; Grade I	Not a paired site	Positive histology	739	No	No	No	No	0	98	Blank(s)	Blank(s)	7	2nd of 2 or more primaries	2	No	None/Unknown	No/Unknown	No systemic therapy and/or surgical procedures	No radiation and/or cancer-directed surgery
227229	65 years	White	Alive or dead of other cause	Alive or dead due to cancer	29	Alive	Surgery performed	Blank(s)	p2	Blank(s)	Blank(s)	p0	Blank(s)	Blank(s)	c0	Blank(s)	Blank(s)	2	Blank(s)	Female	2016	9.1.3 Papillary	Well differentiated; Grade I	Not a paired site	Positive histology	739	No	No	No	No	2	0	22	Blank(s)	Blank(s)	2nd of 2 or more primaries	2	No	Radioisotopes (1988+)	No/Unknown	Systemic therapy after surgery	Radiation after surgery
251795	67 years	White	Alive or dead of other cause	Dead (attributable to causes other than this cancer dx)	30	Dead	Surgery performed	T1a(s)	Blank(s)	Blank(s)	N0	Blank(s)	Blank(s)	M0	Blank(s)	Blank(s)	I	Blank(s)	Blank(s)	Female	2011	9.1.3 Papillary	Unknown	Not a paired site	Positive histology	739	No	No	No	No	0	98	Blank(s)	Blank(s)	9	4th of 4 or more primaries	5	No	None/Unknown	No/Unknown	Systemic therapy after surgery	No radiation and/or cancer-directed surgery
253235	50 years	Other (American Indian/AK Native, Asian/Pacific Islander)	Alive or dead of other cause	Alive or dead due to cancer	106	Alive	Surgery performed	T1a(m)	Blank(s)	Blank(s)	N0	Blank(s)	Blank(s)	M0	Blank(s)	Blank(s)	I	Blank(s)	Blank(s)	Female	2010	9.1.3 Papillary	Well differentiated; Grade I	Not a paired site	Positive histology	739	No	No	No	No	0	98	Blank(s)	Blank(s)	8	2nd of 2 or more primaries	2	No	Radioisotopes (1988+)	No/Unknown	Systemic therapy after surgery	Radiation after surgery
261035	55 years	Black	Alive or dead of other cause	Dead (attributable to causes other than this cancer dx)	19	Dead	Surgery performed	T2(s)	Blank(s)	Blank(s)	N0	Blank(s)	Blank(s)	M0	Blank(s)	Blank(s)	II	Blank(s)	Blank(s)	Female	2015	9.1.3 Papillary	Unknown	Right - origin of primary	Positive histology	739	No	No	No	No	14	0	Blank(s)	Blank(s)	33	2nd of 2 or more primaries	2	No	None/Unknown	No/Unknown	No systemic therapy and/or surgical procedures	No radiation and/or cancer-directed surgery
266904	59 years	White	Alive or dead of other cause	Alive or dead due to cancer	57	Alive	Surgery performed	T1a(m)	Blank(s)	Blank(s)	N0	Blank(s)	Blank(s)	M0	Blank(s)	Blank(s)	I	Blank(s)	Blank(s)	Female	2012	9.1.3 Papillary	Well differentiated; Grade I	Not a paired site	Positive histology	739	No	No	No	No	0	98	Blank(s)	Blank(s)	5	2nd of 2 or more primaries	2	No	None/Unknown	No/Unknown	No systemic therapy and/or surgical procedures	No radiation and/or cancer-directed surgery
272147	43 years	White	Alive or dead of other cause	Alive or dead due to cancer	57	Alive	Surgery performed	T1a(m)	Blank(s)	Blank(s)	N0	Blank(s)	Blank(s)	M0	Blank(s)	Blank(s)	I	Blank(s)	Blank(s)	Female	2014	9.1.3 Papillary	Well differentiated; Grade I	Not a paired site	Positive histology	739	No	No	No	No	1	0	Blank(s)	Blank(s)	6	2nd of 2 or more primaries	2	No	None/Unknown	No/Unknown	Systemic therapy after surgery	No radiation and/or cancer-directed surgery
296502	81 years	White	Alive or dead of other cause	Alive or dead due to cancer	68	Alive	Surgery performed	T1a(m)	Blank(s)	Blank(s)	N1a	Blank(s)	Blank(s)	M0	Blank(s)	Blank(s)	III	Blank(s)	Blank(s)	Female	2013	9.1.3 Papillary	Well differentiated; Grade I	Not a paired site	Positive histology	739	No	No	No	No	2	2	Blank(s)	Blank(s)	10	2nd of 2 or more primaries	2	Yes	None/Unknown	No/Unknown	No systemic therapy and/or surgical procedures	No radiation and/or cancer-directed surgery
319175	72 years	White	Alive or dead of other cause	Alive or dead due to cancer	82	Alive	Recommended but not performed, patient refused	T2(m)	Blank(s)	Blank(s)	N0	Blank(s)	Blank(s)	M0	Blank(s)	Blank(s)	II	Blank(s)	Blank(s)	Female	2012	9.1.3 Papillary	Unknown	Not a paired site	Positive exfoliative cytology, no positive histology	739	No	No	No	No	0	98	Blank(s)	Blank(s)	27	2nd of 2 or more primaries	3	No	None/Unknown	No/Unknown	No systemic therapy and/or surgical procedures	No radiation and/or cancer-directed surgery
331727	63 years	White	Alive or dead of other cause	Dead (attributable to causes other than this cancer dx)	13	Dead	Not recommended	TX	Blank(s)	Blank(s)	N0	Blank(s)	Blank(s)	M0	Blank(s)	Blank(s)	UNK Stage	Blank(s)	Blank(s)	Male	2014	9.1.3 Papillary	Unknown	Not a paired site	Positive exfoliative cytology, no positive histology	739	No	No	No	No	0	98	Blank(s)	Blank(s)	14	3rd of 3 or more primaries	3	No	None/Unknown	No/Unknown	No systemic therapy and/or surgical procedures	No radiation and/or cancer-directed surgery
344632	53 years	White	Alive or dead of other cause	Alive or dead due to cancer	71	Alive	Surgery performed	T2(s)	Blank(s)	Blank(s)	N1b	Blank(s)	Blank(s)	M0	Blank(s)	Blank(s)	UNK Stage	Blank(s)	Blank(s)	Female	2013	9.1.3 Papillary	Unknown	Not a paired site	Positive histology	739	No	No	No	No	90	17	Blank(s)	Blank(s)	40	3rd of 3 or more primaries	5	No	Radioisotopes (1988+)	No/Unknown	Systemic therapy after surgery	Radiation after surgery
359318	46 years	White	Dead (attributable to this cancer dx)	Alive or dead due to cancer	18	Dead	Surgery performed	T3(m)	Blank(s)	Blank(s)	N1b	Blank(s)	Blank(s)	M0	Blank(s)	Blank(s)	IVA	Blank(s)	Blank(s)	Male	2015	9.1.3 Papillary	Well differentiated; Grade I	Not a paired site	Positive histology	739	No	No	No	No	8	5	Blank(s)	Blank(s)	13	3rd of 3 or more primaries	3	No	None/Unknown	No/Unknown	Systemic therapy after surgery	No radiation and/or cancer-directed surgery
359830	85+ years	White	Alive or dead of other cause	Alive or dead due to cancer	24	Alive	Surgery performed	Blank(s)	p1A	Blank(s)	Blank(s)	c0	Blank(s)	Blank(s)	c0	Blank(s)	Blank(s)	1	Blank(s)	Female	2016	9.1.3 Papillary	Well differentiated; Grade I	Not a paired site	Positive histology	739	No	No	No	No	0	98	5	Blank(s)	Blank(s)	5th of 5 or more primaries	6	No	Radioisotopes (1988+)	No/Unknown	Systemic therapy after surgery	Radiation after surgery
385974	85+ years	White	Dead (attributable to this cancer dx)	Alive or dead due to cancer	32	Dead	Surgery performed	T3(m)	Blank(s)	Blank(s)	N1a	Blank(s)	Blank(s)	M0	Blank(s)	Blank(s)	III	Blank(s)	Blank(s)	Female	2014	9.1.3 Papillary	Well differentiated; Grade I	Not a paired site	Positive histology	739	No	No	No	No	1	1	Blank(s)	Blank(s)	48	2nd of 2 or more primaries	2	No	Radioisotopes (1988+)	No/Unknown	Systemic therapy after surgery	Radiation after surgery
396081	83 years	White	Alive or dead of other cause	Alive or dead due to cancer	0	Alive	Surgery performed	Blank(s)	Blank(s)	T1a	Blank(s)	Blank(s)	N1b	Blank(s)	Blank(s)	M0	Blank(s)	Blank(s)	2	Male	2018	9.1.3 Papillary	Blank(s)	Not a paired site	Positive histology	739	No	No	No	No	51	6	8	100	Blank(s)	2nd of 2 or more primaries	2	No	Radioisotopes (1988+)	No/Unknown	No systemic therapy and/or surgical procedures	Radiation after surgery
412663	44 years	White	Alive or dead of other cause	Alive or dead due to cancer	89	Alive	Surgery performed	T1b(s)	Blank(s)	Blank(s)	N0	Blank(s)	Blank(s)	M0	Blank(s)	Blank(s)	I	Blank(s)	Blank(s)	Female	2011	9.1.3 Papillary	Well differentiated; Grade I	Not a paired site	Positive histology	739	No	No	No	No	0	98	Blank(s)	Blank(s)	11	3rd of 3 or more primaries	3	No	Radioisotopes (1988+)	No/Unknown	Systemic therapy after surgery	Radiation after surgery
433767	64 years	Other (American Indian/AK Native, Asian/Pacific Islander)	Alive or dead of other cause	Dead (attributable to causes other than this cancer dx)	56	Dead	Not recommended	T1a(s)	Blank(s)	Blank(s)	N0	Blank(s)	Blank(s)	M0	Blank(s)	Blank(s)	I	Blank(s)	Blank(s)	Female	2013	9.1.3 Papillary	Unknown	Not a paired site	Positive exfoliative cytology, no positive histology	739	No	No	No	No	0	98	Blank(s)	Blank(s)	9	2nd of 2 or more primaries	2	No	None/Unknown	No/Unknown	No systemic therapy and/or surgical procedures	No radiation and/or cancer-directed surgery
447551	52 years	White	Alive or dead of other cause	Alive or dead due to cancer	103	Alive	Surgery performed	T2(s)	Blank(s)	Blank(s)	N0	Blank(s)	Blank(s)	M0	Blank(s)	Blank(s)	II	Blank(s)	Blank(s)	Female	2010	9.1.3 Papillary	Unknown	Not a paired site	Positive histology	739	No	No	No	No	5	0	Blank(s)	Blank(s)	35	2nd of 2 or more primaries	2	No	Radiation, NOS method or source not specified	No/Unknown	Systemic therapy after surgery	Radiation after surgery
448430	68 years	Other (American Indian/AK Native, Asian/Pacific Islander)	Alive or dead of other cause	Alive or dead due to cancer	2	Alive	Surgery performed	Blank(s)	Blank(s)	T3a	Blank(s)	Blank(s)	N1a	Blank(s)	Blank(s)	M0	Blank(s)	Blank(s)	2	Female	2018	9.1.3 Papillary	Blank(s)	Not a paired site	Positive histology	739	No	No	No	No	6	4	45	100	Blank(s)	3rd of 3 or more primaries	3	No	Radioisotopes (1988+)	No/Unknown	Systemic therapy after surgery	Radiation after surgery
451847	46 years	White	Alive or dead of other cause	Alive or dead due to cancer	86	Alive	Surgery performed	T1b(m)	Blank(s)	Blank(s)	N0	Blank(s)	Blank(s)	M0	Blank(s)	Blank(s)	I	Blank(s)	Blank(s)	Female	2011	9.1.3 Papillary	Unknown	Not a paired site	Positive histology	739	No	No	No	No	0	98	Blank(s)	Blank(s)	11	2nd of 2 or more primaries	2	No	Radioisotopes (1988+)	No/Unknown	No systemic therapy and/or surgical procedures	Radiation after surgery
459031	59 years	White	Alive or dead of other cause	Alive or dead due to cancer	46	Alive	Surgery performed	T1a(m)	Blank(s)	Blank(s)	N0	Blank(s)	Blank(s)	M0	Blank(s)	Blank(s)	I	Blank(s)	Blank(s)	Female	2015	9.1.3 Papillary	Well differentiated; Grade I	Not a paired site	Positive histology	739	No	No	No	No	1	0	Blank(s)	Blank(s)	4	2nd of 2 or more primaries	2	No	None/Unknown	No/Unknown	Systemic therapy after surgery	No radiation and/or cancer-directed surgery
473782	68 years	White	Alive or dead of other cause	Alive or dead due to cancer	49	Alive	Not recommended	TX	Blank(s)	Blank(s)	N0	Blank(s)	Blank(s)	M0	Blank(s)	Blank(s)	UNK Stage	Blank(s)	Blank(s)	Female	2014	9.1.3 Papillary	Unknown	Not a paired site	Clinical diagnosis only	739	No	No	No	No	0	98	Blank(s)	Blank(s)	999	2nd of 2 or more primaries	2	No	None/Unknown	No/Unknown	No systemic therapy and/or surgical procedures	No radiation and/or cancer-directed surgery
474120	85+ years	White	Alive or dead of other cause	Alive or dead due to cancer	59	Alive	Not recommended	T2(s)	Blank(s)	Blank(s)	N0	Blank(s)	Blank(s)	M0	Blank(s)	Blank(s)	II	Blank(s)	Blank(s)	Male	2014	9.1.3 Papillary	Unknown	Left - origin of primary	Positive histology	739	No	No	No	No	0	98	Blank(s)	Blank(s)	32	2nd of 2 or more primaries	2	No	None/Unknown	No/Unknown	No systemic therapy and/or surgical procedures	No radiation and/or cancer-directed surgery
478166	69 years	White	Alive or dead of other cause	Alive or dead due to cancer	2	Alive	Surgery performed	Blank(s)	Blank(s)	T4	Blank(s)	Blank(s)	N0a	Blank(s)	Blank(s)	M0	Blank(s)	Blank(s)	99	Female	2018	9.1.3 Papillary	Blank(s)	Not a paired site	Positive histology	739	No	No	No	No	3	0	6	750	Blank(s)	2nd of 2 or more primaries	2	No	None/Unknown	No/Unknown	No systemic therapy and/or surgical procedures	No radiation and/or cancer-directed surgery
482707	73 years	White	Alive or dead of other cause	Alive or dead due to cancer	97	Alive	Surgery performed	T1a(s)	Blank(s)	Blank(s)	N1a	Blank(s)	Blank(s)	M0	Blank(s)	Blank(s)	III	Blank(s)	Blank(s)	Female	2010	9.1.3 Papillary	Well differentiated; Grade I	Not a paired site	Positive histology	739	No	No	No	No	12	1	Blank(s)	Blank(s)	2	2nd of 2 or more primaries	2	No	Radioisotopes (1988+)	No/Unknown	Systemic therapy after surgery	Radiation after surgery
485807	45 years	White	Alive or dead of other cause	Alive or dead due to cancer	67	Alive	Surgery performed	T3(m)	Blank(s)	Blank(s)	N1a	Blank(s)	Blank(s)	M0	Blank(s)	Blank(s)	III	Blank(s)	Blank(s)	Female	2013	9.1.3 Papillary	Unknown	Not a paired site	Positive histology	739	No	No	No	No	6	6	Blank(s)	Blank(s)	48	2nd of 2 or more primaries	2	No	Radioisotopes (1988+)	No/Unknown	Systemic therapy after surgery	Radiation after surgery
491910	51 years	White	Alive or dead of other cause	Alive or dead due to cancer	97	Alive	Surgery performed	T1a(m)	Blank(s)	Blank(s)	N1a	Blank(s)	Blank(s)	M0	Blank(s)	Blank(s)	UNK Stage	Blank(s)	Blank(s)	Female	2010	9.1.3 Papillary	Well differentiated; Grade I	Not a paired site	Positive histology	739	No	No	No	No	2	2	Blank(s)	Blank(s)	8	2nd of 2 or more primaries	2	No	None/Unknown	No/Unknown	Systemic therapy after surgery	No radiation and/or cancer-directed surgery
494094	63 years	Other (American Indian/AK Native, Asian/Pacific Islander)	Alive or dead of other cause	Alive or dead due to cancer	91	Alive	Surgery performed	T3(s)	Blank(s)	Blank(s)	N0	Blank(s)	Blank(s)	M0	Blank(s)	Blank(s)	III	Blank(s)	Blank(s)	Female	2011	9.1.3 Papillary	Unknown	Not a paired site	Positive histology	739	No	No	No	No	0	98	Blank(s)	Blank(s)	25	3rd of 3 or more primaries	3	No	Radioisotopes (1988+)	No/Unknown	Systemic therapy after surgery	Radiation after surgery
502526	85+ years	Other (American Indian/AK Native, Asian/Pacific Islander)	Alive or dead of other cause	Dead (attributable to causes other than this cancer dx)	73	Dead	Surgery performed	T1a(s)	Blank(s)	Blank(s)	N0	Blank(s)	Blank(s)	M0	Blank(s)	Blank(s)	I	Blank(s)	Blank(s)	Female	2010	9.1.3 Papillary	Unknown	Not a paired site	Positive histology	739	No	No	No	No	0	98	Blank(s)	Blank(s)	2	3rd of 3 or more primaries	3	No	None/Unknown	No/Unknown	No systemic therapy and/or surgical procedures	No radiation and/or cancer-directed surgery
505619	71 years	White	Alive or dead of other cause	Alive or dead due to cancer	9	Alive	Surgery performed	Blank(s)	Blank(s)	T3b	Blank(s)	Blank(s)	N0	Blank(s)	Blank(s)	M0	Blank(s)	Blank(s)	2	Female	2018	9.1.3 Papillary	Blank(s)	Not a paired site	Positive histology	739	No	No	No	No	12	0	34	300	Blank(s)	2nd of 2 or more primaries	2	No	Radioisotopes (1988+)	No/Unknown	Systemic therapy after surgery	Radiation after surgery
509118	85+ years	White	Alive or dead of other cause	Dead (attributable to causes other than this cancer dx)	30	Dead	Surgery performed	T2(s)	Blank(s)	Blank(s)	N0	Blank(s)	Blank(s)	M0	Blank(s)	Blank(s)	II	Blank(s)	Blank(s)	Male	2015	9.1.3 Papillary	Unknown	Not a paired site	Positive histology	739	No	No	No	No	0	98	Blank(s)	Blank(s)	38	2nd of 2 or more primaries	2	No	None/Unknown	No/Unknown	Systemic therapy after surgery	No radiation and/or cancer-directed surgery
509915	58 years	White	Alive or dead of other cause	Alive or dead due to cancer	63	Alive	Surgery performed	T1a(s)	Blank(s)	Blank(s)	N0	Blank(s)	Blank(s)	M0	Blank(s)	Blank(s)	I	Blank(s)	Blank(s)	Female	2013	9.1.3 Papillary	Unknown	Not a paired site	Positive histology	739	No	No	No	No	0	98	Blank(s)	Blank(s)	9	3rd of 3 or more primaries	3	No	None/Unknown	No/Unknown	No systemic therapy and/or surgical procedures	No radiation and/or cancer-directed surgery
511378	40 years	White	Alive or dead of other cause	Alive or dead due to cancer	94	Alive	Surgery performed	T3(s)	Blank(s)	Blank(s)	N1NOS	Blank(s)	Blank(s)	M0	Blank(s)	Blank(s)	I	Blank(s)	Blank(s)	Female	2011	9.1.3 Papillary	Well differentiated; Grade I	Not a paired site	Positive histology	739	No	No	No	No	1	1	Blank(s)	Blank(s)	5	2nd of 2 or more primaries	2	No	Radioisotopes (1988+)	No/Unknown	Systemic therapy after surgery	Radiation after surgery
518122	73 years	White	Alive or dead of other cause	Alive or dead due to cancer	70	Alive	Surgery performed	T1b(m)	Blank(s)	Blank(s)	N0	Blank(s)	Blank(s)	M0	Blank(s)	Blank(s)	I	Blank(s)	Blank(s)	Female	2013	9.1.3 Papillary	Well differentiated; Grade I	Not a paired site	Positive histology	739	No	No	No	No	0	98	Blank(s)	Blank(s)	15	4th of 4 or more primaries	4	No	None/Unknown	No/Unknown	Systemic therapy after surgery	No radiation and/or cancer-directed surgery
526718	78 years	White	Alive or dead of other cause	Alive or dead due to cancer	10	Alive	Surgery performed	Blank(s)	Blank(s)	T1a	Blank(s)	Blank(s)	N0b	Blank(s)	Blank(s)	M0	Blank(s)	Blank(s)	1	Female	2018	9.1.3 Papillary	Blank(s)	Not a paired site	Positive histology	739	No	No	No	No	0	98	7	100	Blank(s)	2nd of 2 or more primaries	2	No	None/Unknown	No/Unknown	No systemic therapy and/or surgical procedures	No radiation and/or cancer-directed surgery
529270	36 years	Black	Alive or dead of other cause	Alive or dead due to cancer	5	Alive	Surgery performed	Blank(s)	Blank(s)	T2	Blank(s)	Blank(s)	N0a	Blank(s)	Blank(s)	M0	Blank(s)	Blank(s)	1	Female	2018	9.1.3 Papillary	Blank(s)	Not a paired site	Positive histology	739	No	No	No	No	3	0	38	100	Blank(s)	2nd of 2 or more primaries	2	No	None/Unknown	No/Unknown	Systemic therapy after surgery	No radiation and/or cancer-directed surgery
529755	54 years	Other (American Indian/AK Native, Asian/Pacific Islander)	Alive or dead of other cause	Alive or dead due to cancer	105	Alive	Surgery performed	T4b(s)	Blank(s)	Blank(s)	N1a	Blank(s)	Blank(s)	M0	Blank(s)	Blank(s)	UNK Stage	Blank(s)	Blank(s)	Female	2010	9.1.3 Papillary	Unknown	Not a paired site	Positive histology	739	No	No	No	No	7	5	Blank(s)	Blank(s)	24	2nd of 2 or more primaries	2	No	Radioisotopes (1988+)	No/Unknown	Systemic therapy after surgery	Radiation after surgery
532327	55 years	White	Alive or dead of other cause	Alive or dead due to cancer	96	Alive	Surgery performed	T1a(m)	Blank(s)	Blank(s)	N0	Blank(s)	Blank(s)	M0	Blank(s)	Blank(s)	I	Blank(s)	Blank(s)	Male	2010	9.1.3 Papillary	Unknown	Bilateral, single primary	Positive histology	739	No	No	No	No	3	0	Blank(s)	Blank(s)	9	3rd of 3 or more primaries	4	No	None/Unknown	No/Unknown	No systemic therapy and/or surgical procedures	No radiation and/or cancer-directed surgery
546365	73 years	White	Alive or dead of other cause	Dead (attributable to causes other than this cancer dx)	24	Dead	Surgery performed	T2(m)	Blank(s)	Blank(s)	N1b	Blank(s)	Blank(s)	M1	Blank(s)	Blank(s)	IVC	Blank(s)	Blank(s)	Male	2012	9.1.3 Papillary	Well differentiated; Grade I	Not a paired site	Positive exfoliative cytology, no positive histology	739	No	No	No	No	11	9	Blank(s)	Blank(s)	35	3rd of 3 or more primaries	3	No	Radioisotopes (1988+)	No/Unknown	Systemic therapy after surgery	Radiation after surgery
551823	31 years	Black	Alive or dead of other cause	Alive or dead due to cancer	100	Alive	Surgery performed	T3(m)	Blank(s)	Blank(s)	N1a	Blank(s)	Blank(s)	M0	Blank(s)	Blank(s)	I	Blank(s)	Blank(s)	Female	2010	9.1.3 Papillary	Well differentiated; Grade I	Not a paired site	Positive histology	739	No	No	No	No	1	1	Blank(s)	Blank(s)	12	2nd of 2 or more primaries	2	No	None/Unknown	No/Unknown	Systemic therapy after surgery	No radiation and/or cancer-directed surgery
553821	50 years	White	Alive or dead of other cause	Alive or dead due to cancer	96	Alive	Surgery performed	T1a(s)	Blank(s)	Blank(s)	N1a	Blank(s)	Blank(s)	M0	Blank(s)	Blank(s)	III	Blank(s)	Blank(s)	Female	2010	9.1.3 Papillary	Well differentiated; Grade I	Not a paired site	Positive histology	739	No	No	No	No	4	1	Blank(s)	Blank(s)	7	3rd of 3 or more primaries	3	No	Radioisotopes (1988+)	No/Unknown	Systemic therapy after surgery	Radiation after surgery
554060	59 years	White	Alive or dead of other cause	Alive or dead due to cancer	45	Alive	Surgery performed	T1b(m)	Blank(s)	Blank(s)	N0	Blank(s)	Blank(s)	M0	Blank(s)	Blank(s)	I	Blank(s)	Blank(s)	Female	2015	9.1.3 Papillary	Well differentiated; Grade I	Right - origin of primary	Positive histology	739	No	No	No	No	1	0	Blank(s)	Blank(s)	20	2nd of 2 or more primaries	2	No	Radioisotopes (1988+)	No/Unknown	Systemic therapy after surgery	Radiation after surgery
554127	74 years	White	Alive or dead of other cause	Alive or dead due to cancer	67	Alive	Surgery performed	T3(m)	Blank(s)	Blank(s)	N0	Blank(s)	Blank(s)	M0	Blank(s)	Blank(s)	UNK Stage	Blank(s)	Blank(s)	Female	2013	9.1.3 Papillary	Unknown	Right - origin of primary	Positive histology	739	No	No	No	No	0	98	Blank(s)	Blank(s)	25	2nd of 2 or more primaries	2	Yes	None/Unknown	No/Unknown	Systemic therapy after surgery	No radiation and/or cancer-directed surgery
561009	20 years	White	Alive or dead of other cause	Alive or dead due to cancer	75	Alive	Surgery performed	T1a(m)	Blank(s)	Blank(s)	N1b	Blank(s)	Blank(s)	M0	Blank(s)	Blank(s)	I	Blank(s)	Blank(s)	Male	2012	9.1.3 Papillary	Unknown	Not a paired site	Positive histology	739	No	No	No	No	80	12	Blank(s)	Blank(s)	10	2nd of 2 or more primaries	2	No	Radioisotopes (1988+)	No/Unknown	No systemic therapy and/or surgical procedures	Radiation after surgery
562529	83 years	White	Alive or dead of other cause	Alive or dead due to cancer	12	Alive	Surgery performed	Blank(s)	p3	Blank(s)	Blank(s)	c0	Blank(s)	Blank(s)	c0	Blank(s)	Blank(s)	3	Blank(s)	Female	2017	9.1.3 Papillary	Unknown	Not a paired site	Positive histology	739	No	No	No	No	0	98	80	Blank(s)	Blank(s)	2nd of 2 or more primaries	2	No	None/Unknown	No/Unknown	No systemic therapy and/or surgical procedures	No radiation and/or cancer-directed surgery
567450	77 years	White	Alive or dead of other cause	Dead (attributable to causes other than this cancer dx)	19	Dead	Surgery performed	Blank(s)	p2	Blank(s)	Blank(s)	p0	Blank(s)	Blank(s)	c0	Blank(s)	Blank(s)	2	Blank(s)	Female	2017	9.1.3 Papillary	Well differentiated; Grade I	Not a paired site	Positive histology	739	No	No	No	No	2	0	27	Blank(s)	Blank(s)	2nd of 2 or more primaries	2	No	None/Unknown	No/Unknown	Systemic therapy after surgery	No radiation and/or cancer-directed surgery
578164	52 years	White	Alive or dead of other cause	Alive or dead due to cancer	13	Alive	Surgery performed	Blank(s)	p1B	Blank(s)	Blank(s)	p1B	Blank(s)	Blank(s)	c0	Blank(s)	Blank(s)	4A	Blank(s)	Female	2017	9.1.3 Papillary	Unknown	Right - origin of primary	Positive histology	739	No	No	No	No	25	9	14	Blank(s)	Blank(s)	2nd of 2 or more primaries	2	No	Radioisotopes (1988+)	No/Unknown	Systemic therapy after surgery	Radiation after surgery
579810	40 years	White	Alive or dead of other cause	Alive or dead due to cancer	18	Alive	Surgery performed	Blank(s)	p2	Blank(s)	Blank(s)	p0	Blank(s)	Blank(s)	c0	Blank(s)	Blank(s)	1	Blank(s)	Male	2017	9.1.3 Papillary	Unknown	Not a paired site	Positive histology	739	No	No	No	No	1	0	25	Blank(s)	Blank(s)	2nd of 2 or more primaries	2	No	None/Unknown	No/Unknown	Systemic therapy after surgery	No radiation and/or cancer-directed surgery
603655	65 years	White	Alive or dead of other cause	Alive or dead due to cancer	68	Alive	Surgery performed	T3(m)	Blank(s)	Blank(s)	N0	Blank(s)	Blank(s)	M0	Blank(s)	Blank(s)	III	Blank(s)	Blank(s)	Male	2013	9.1.3 Papillary	Well differentiated; Grade I	Not a paired site	Positive histology	739	No	No	No	No	10	0	Blank(s)	Blank(s)	11	2nd of 2 or more primaries	2	No	Radioisotopes (1988+)	No/Unknown	Systemic therapy after surgery	Radiation after surgery
628342	72 years	White	Alive or dead of other cause	Alive or dead due to cancer	66	Alive	Surgery performed	T1a(s)	Blank(s)	Blank(s)	N0	Blank(s)	Blank(s)	M0	Blank(s)	Blank(s)	I	Blank(s)	Blank(s)	Male	2013	9.1.3 Papillary	Well differentiated; Grade I	Not a paired site	Positive histology	739	No	No	No	No	0	98	Blank(s)	Blank(s)	1	2nd of 2 or more primaries	2	No	None/Unknown	No/Unknown	No systemic therapy and/or surgical procedures	No radiation and/or cancer-directed surgery
634614	78 years	White	Alive or dead of other cause	Alive or dead due to cancer	41	Alive	Not recommended	T2(m)	Blank(s)	Blank(s)	N0	Blank(s)	Blank(s)	M0	Blank(s)	Blank(s)	II	Blank(s)	Blank(s)	Male	2015	9.1.3 Papillary	Unknown	Not a paired site	Positive exfoliative cytology, no positive histology	739	No	No	No	No	0	98	Blank(s)	Blank(s)	23	3rd of 3 or more primaries	3	No	Radioisotopes (1988+)	No/Unknown	No systemic therapy and/or surgical procedures	No radiation and/or cancer-directed surgery
639466	74 years	Black	Dead (attributable to this cancer dx)	Alive or dead due to cancer	0	Dead	Not recommended	Blank(s)	c2	Blank(s)	Blank(s)	c1B	Blank(s)	Blank(s)	c0	Blank(s)	Blank(s)	4A	Blank(s)	Male	2016	9.1.3 Papillary	Unknown	Not a paired site	Positive exfoliative cytology, no positive histology	739	No	No	No	No	0	98	35	Blank(s)	Blank(s)	2nd of 2 or more primaries	2	No	None/Unknown	No/Unknown	No systemic therapy and/or surgical procedures	No radiation and/or cancer-directed surgery
640606	54 years	White	Alive or dead of other cause	Alive or dead due to cancer	77	Alive	Surgery performed	T3(m)	Blank(s)	Blank(s)	N0	Blank(s)	Blank(s)	M0	Blank(s)	Blank(s)	III	Blank(s)	Blank(s)	Female	2012	9.1.3 Papillary	Unknown	Not a paired site	Positive histology	739	No	No	No	No	8	0	Blank(s)	Blank(s)	11	2nd of 2 or more primaries	2	No	None/Unknown	No/Unknown	Systemic therapy after surgery	No radiation and/or cancer-directed surgery
660724	55 years	Other (American Indian/AK Native, Asian/Pacific Islander)	Alive or dead of other cause	Alive or dead due to cancer	96	Alive	Not recommended	T1a(s)	Blank(s)	Blank(s)	N0	Blank(s)	Blank(s)	M0	Blank(s)	Blank(s)	I	Blank(s)	Blank(s)	Female	2010	9.1.3 Papillary	Unknown	Not a paired site	Positive exfoliative cytology, no positive histology	739	No	No	No	No	0	98	Blank(s)	Blank(s)	7	3rd of 3 or more primaries	3	No	None/Unknown	No/Unknown	No systemic therapy and/or surgical procedures	No radiation and/or cancer-directed surgery
666324	66 years	White	Alive or dead of other cause	Alive or dead due to cancer	4	Alive	Surgery performed	Blank(s)	Blank(s)	T1b	Blank(s)	Blank(s)	N0a	Blank(s)	Blank(s)	M0	Blank(s)	Blank(s)	1	Female	2018	9.1.3 Papillary	Blank(s)	Not a paired site	Positive histology	739	No	No	No	No	0	98	11	100	Blank(s)	2nd of 2 or more primaries	3	No	None/Unknown	No/Unknown	No systemic therapy and/or surgical procedures	No radiation and/or cancer-directed surgery
678407	85+ years	White	Alive or dead of other cause	Alive or dead due to cancer	1	Alive	Not recommended	Blank(s)	Blank(s)	T2	Blank(s)	Blank(s)	N0a	Blank(s)	Blank(s)	M0	Blank(s)	Blank(s)	1	Female	2018	9.1.3 Papillary	Blank(s)	Left - origin of primary	Positive histology	739	No	No	No	No	0	98	22	100	Blank(s)	2nd of 2 or more primaries	2	No	Radioisotopes (1988+)	No/Unknown	No systemic therapy and/or surgical procedures	No radiation and/or cancer-directed surgery
678844	55 years	White	Alive or dead of other cause	Alive or dead due to cancer	49	Alive	Surgery performed	T2(s)	Blank(s)	Blank(s)	N1b	Blank(s)	Blank(s)	M0	Blank(s)	Blank(s)	UNK Stage	Blank(s)	Blank(s)	Male	2014	9.1.3 Papillary	Well differentiated; Grade I	Not a paired site	Positive histology	739	No	No	No	No	57	8	Blank(s)	Blank(s)	25	2nd of 2 or more primaries	2	No	None/Unknown	No/Unknown	Systemic therapy after surgery	No radiation and/or cancer-directed surgery
680321	71 years	Other (American Indian/AK Native, Asian/Pacific Islander)	Alive or dead of other cause	Alive or dead due to cancer	69	Alive	Surgery performed	T1a(m)	Blank(s)	Blank(s)	N0	Blank(s)	Blank(s)	M0	Blank(s)	Blank(s)	I	Blank(s)	Blank(s)	Male	2013	9.1.3 Papillary	Well differentiated; Grade I	Not a paired site	Positive histology	739	No	No	No	No	0	98	Blank(s)	Blank(s)	8	2nd of 2 or more primaries	2	No	Radioisotopes (1988+)	No/Unknown	Systemic therapy after surgery	Radiation after surgery
681724	62 years	White	Alive or dead of other cause	Alive or dead due to cancer	38	Alive	Surgery performed	T1a(s)	Blank(s)	Blank(s)	N1b	Blank(s)	Blank(s)	M0	Blank(s)	Blank(s)	IVA	Blank(s)	Blank(s)	Female	2015	9.1.3 Papillary	Well differentiated; Grade I	Not a paired site	Positive histology	739	No	No	No	No	19	12	Blank(s)	Blank(s)	3	2nd of 2 or more primaries	2	Yes	Radioisotopes (1988+)	No/Unknown	Systemic therapy after surgery	Radiation after surgery
685240	78 years	White	Alive or dead of other cause	Alive or dead due to cancer	30	Alive	Surgery performed	Blank(s)	p3	Blank(s)	Blank(s)	p1A	Blank(s)	Blank(s)	c0	Blank(s)	Blank(s)	3	Blank(s)	Male	2016	9.1.3 Papillary	Well differentiated; Grade I	Not a paired site	Positive histology	739	No	No	No	No	5	2	20	Blank(s)	Blank(s)	3rd of 3 or more primaries	3	No	Radioisotopes (1988+)	No/Unknown	Systemic therapy after surgery	Radiation after surgery
686929	79 years	White	Dead (attributable to this cancer dx)	Alive or dead due to cancer	25	Dead	Not recommended	T0	Blank(s)	Blank(s)	N1b	Blank(s)	Blank(s)	M1	Blank(s)	Blank(s)	IVC	Blank(s)	Blank(s)	Female	2014	9.1.3 Papillary	Unknown	Not a paired site	Positive histology	739	No	No	No	No	33	28	Blank(s)	Blank(s)	0	2nd of 2 or more primaries	2	No	None/Unknown	No/Unknown	No systemic therapy and/or surgical procedures	No radiation and/or cancer-directed surgery
690663	65 years	White	Alive or dead of other cause	Alive or dead due to cancer	8	Alive	Surgery performed	Blank(s)	Blank(s)	T2	Blank(s)	Blank(s)	N0	Blank(s)	Blank(s)	M0	Blank(s)	Blank(s)	1	Male	2018	9.1.3 Papillary	Blank(s)	Right - origin of primary	Positive histology	739	No	No	No	No	1	0	35	100	Blank(s)	3rd of 3 or more primaries	3	No	None/Unknown	No/Unknown	Systemic therapy after surgery	No radiation and/or cancer-directed surgery
691181	54 years	White	Alive or dead of other cause	Alive or dead due to cancer	79	Alive	Surgery performed	T1a(m)	Blank(s)	Blank(s)	N0	Blank(s)	Blank(s)	M0	Blank(s)	Blank(s)	I	Blank(s)	Blank(s)	Female	2012	9.1.3 Papillary	Well differentiated; Grade I	Not a paired site	Positive histology	739	No	No	No	No	1	0	Blank(s)	Blank(s)	10	2nd of 2 or more primaries	2	No	Radioisotopes (1988+)	No/Unknown	Systemic therapy after surgery	Radiation after surgery
702551	81 years	White	Alive or dead of other cause	Dead (attributable to causes other than this cancer dx)	38	Dead	Surgery performed	T1a(s)	Blank(s)	Blank(s)	N0	Blank(s)	Blank(s)	M0	Blank(s)	Blank(s)	I	Blank(s)	Blank(s)	Female	2011	9.1.3 Papillary	Unknown	Not a paired site	Positive histology	739	No	No	No	No	0	98	Blank(s)	Blank(s)	8	3rd of 3 or more primaries	3	No	None/Unknown	No/Unknown	No systemic therapy and/or surgical procedures	No radiation and/or cancer-directed surgery
714925	79 years	White	Dead (attributable to this cancer dx)	Alive or dead due to cancer	4	Dead	Not recommended	T2	Blank(s)	Blank(s)	N0	Blank(s)	Blank(s)	M0	Blank(s)	Blank(s)	II	Blank(s)	Blank(s)	Female	2014	9.1.3 Papillary	Unknown	Not a paired site	Positive exfoliative cytology, no positive histology	739	No	No	No	No	0	98	Blank(s)	Blank(s)	24	2nd of 2 or more primaries	2	No	None/Unknown	No/Unknown	No systemic therapy and/or surgical procedures	No radiation and/or cancer-directed surgery
724451	64 years	White	Alive or dead of other cause	Alive or dead due to cancer	78	Alive	Surgery performed	T2(s)	Blank(s)	Blank(s)	N0	Blank(s)	Blank(s)	M0	Blank(s)	Blank(s)	II	Blank(s)	Blank(s)	Female	2012	9.1.3 Papillary	Unknown	Not a paired site	Positive histology	739	No	No	No	No	0	98	Blank(s)	Blank(s)	40	2nd of 2 or more primaries	2	No	Radioisotopes (1988+)	No/Unknown	Systemic therapy after surgery	Radiation after surgery
732786	81 years	White	Alive or dead of other cause	Alive or dead due to cancer	65	Alive	Surgery performed	T3(s)	Blank(s)	Blank(s)	N0	Blank(s)	Blank(s)	M0	Blank(s)	Blank(s)	III	Blank(s)	Blank(s)	Female	2013	9.1.3 Papillary	Well differentiated; Grade I	Not a paired site	Positive histology	739	No	No	No	No	4	0	Blank(s)	Blank(s)	23	2nd of 2 or more primaries	2	No	Radioisotopes (1988+)	No/Unknown	Systemic therapy after surgery	Radiation after surgery
732884	62 years	Other (American Indian/AK Native, Asian/Pacific Islander)	Alive or dead of other cause	Alive or dead due to cancer	101	Alive	Surgery performed	T4a(s)	Blank(s)	Blank(s)	N0	Blank(s)	Blank(s)	M0	Blank(s)	Blank(s)	IVA	Blank(s)	Blank(s)	Female	2010	9.1.3 Papillary	Well differentiated; Grade I	Not a paired site	Positive histology	739	No	No	No	No	0	98	Blank(s)	Blank(s)	18	4th of 4 or more primaries	5	No	Radioisotopes (1988+)	No/Unknown	No systemic therapy and/or surgical procedures	Radiation after surgery
734625	85+ years	White	Alive or dead of other cause	Alive or dead due to cancer	77	Alive	Recommended but not performed, patient refused	T4a(s)	Blank(s)	Blank(s)	N1b	Blank(s)	Blank(s)	M0	Blank(s)	Blank(s)	IVA	Blank(s)	Blank(s)	Male	2012	9.1.3 Papillary	Unknown	Not a paired site	Positive exfoliative cytology, no positive histology	739	No	No	No	No	0	98	Blank(s)	Blank(s)	38	2nd of 2 or more primaries	2	No	None/Unknown	No/Unknown	No systemic therapy and/or surgical procedures	No radiation and/or cancer-directed surgery
734634	56 years	White	Alive or dead of other cause	Alive or dead due to cancer	22	Alive	Surgery performed	Blank(s)	p1A	Blank(s)	Blank(s)	c0	Blank(s)	Blank(s)	c0	Blank(s)	Blank(s)	1	Blank(s)	Female	2017	9.1.3 Papillary	Unknown	Not a paired site	Positive histology	739	No	No	No	No	0	98	6	Blank(s)	Blank(s)	2nd of 2 or more primaries	2	No	None/Unknown	No/Unknown	No systemic therapy and/or surgical procedures	No radiation and/or cancer-directed surgery
746335	58 years	White	Alive or dead of other cause	Alive or dead due to cancer	77	Alive	Surgery performed	T3(s)	Blank(s)	Blank(s)	N0	Blank(s)	Blank(s)	M0	Blank(s)	Blank(s)	III	Blank(s)	Blank(s)	Female	2012	9.1.3 Papillary	Unknown	Left - origin of primary	Positive histology	739	No	No	No	No	0	98	Blank(s)	Blank(s)	14	2nd of 2 or more primaries	2	No	Radioisotopes (1988+)	No/Unknown	No systemic therapy and/or surgical procedures	Radiation after surgery
747166	85+ years	White	Alive or dead of other cause	Alive or dead due to cancer	50	Alive	Not recommended, contraindicated due to other cond; autopsy only (1973-2002)	T1b(s)	Blank(s)	Blank(s)	N0	Blank(s)	Blank(s)	M0	Blank(s)	Blank(s)	I	Blank(s)	Blank(s)	Female	2014	9.1.3 Papillary	Unknown	Not a paired site	Positive exfoliative cytology, no positive histology	739	No	No	No	No	0	98	Blank(s)	Blank(s)	14	3rd of 3 or more primaries	3	No	None/Unknown	No/Unknown	No systemic therapy and/or surgical procedures	No radiation and/or cancer-directed surgery
755068	83 years	White	Alive or dead of other cause	Alive or dead due to cancer	14	Alive	Surgery performed	Blank(s)	p1A	Blank(s)	Blank(s)	c0	Blank(s)	Blank(s)	c0	Blank(s)	Blank(s)	1	Blank(s)	Male	2017	9.1.3 Papillary	Well differentiated; Grade I	Not a paired site	Positive histology	739	No	No	No	No	0	98	5	Blank(s)	Blank(s)	2nd of 2 or more primaries	2	No	None/Unknown	No/Unknown	No systemic therapy and/or surgical procedures	No radiation and/or cancer-directed surgery
768030	54 years	Other (American Indian/AK Native, Asian/Pacific Islander)	Alive or dead of other cause	Alive or dead due to cancer	87	Alive	Surgery performed	T1a(s)	Blank(s)	Blank(s)	N0	Blank(s)	Blank(s)	M0	Blank(s)	Blank(s)	I	Blank(s)	Blank(s)	Female	2011	9.1.3 Papillary	Unknown	Not a paired site	Positive histology	739	No	No	No	No	2	0	Blank(s)	Blank(s)	1	2nd of 2 or more primaries	2	Yes	None/Unknown	No/Unknown	Systemic therapy after surgery	No radiation and/or cancer-directed surgery
768729	57 years	Other (American Indian/AK Native, Asian/Pacific Islander)	Alive or dead of other cause	Alive or dead due to cancer	103	Alive	Surgery performed	T1b(s)	Blank(s)	Blank(s)	N0	Blank(s)	Blank(s)	M0	Blank(s)	Blank(s)	I	Blank(s)	Blank(s)	Female	2010	9.1.3 Papillary	Unknown	Not a paired site	Positive histology	739	No	No	No	No	0	98	Blank(s)	Blank(s)	15	2nd of 2 or more primaries	2	No	None/Unknown	No/Unknown	No systemic therapy and/or surgical procedures	No radiation and/or cancer-directed surgery
769580	62 years	White	Alive or dead of other cause	Alive or dead due to cancer	97	Alive	Surgery performed	T1a(s)	Blank(s)	Blank(s)	N0	Blank(s)	Blank(s)	M0	Blank(s)	Blank(s)	I	Blank(s)	Blank(s)	Female	2010	9.1.3 Papillary	Unknown	Not a paired site	Positive histology	739	No	No	No	No	1	0	Blank(s)	Blank(s)	3	2nd of 2 or more primaries	2	No	None/Unknown	No/Unknown	No systemic therapy and/or surgical procedures	No radiation and/or cancer-directed surgery
775531	70 years	White	Alive or dead of other cause	Alive or dead due to cancer	38	Alive	Surgery performed	T1a(s)	Blank(s)	Blank(s)	N0	Blank(s)	Blank(s)	M0	Blank(s)	Blank(s)	I	Blank(s)	Blank(s)	Female	2015	9.1.3 Papillary	Well differentiated; Grade I	Not a paired site	Positive histology	739	No	No	No	No	0	98	Blank(s)	Blank(s)	991	3rd of 3 or more primaries	4	No	None/Unknown	No/Unknown	Systemic therapy after surgery	No radiation and/or cancer-directed surgery
782522	57 years	White	Alive or dead of other cause	Alive or dead due to cancer	90	Alive	Surgery performed	T3(m)	Blank(s)	Blank(s)	N1a	Blank(s)	Blank(s)	M0	Blank(s)	Blank(s)	III	Blank(s)	Blank(s)	Female	2011	9.1.3 Papillary	Unknown	Not a paired site	Positive histology	739	No	No	No	No	4	2	Blank(s)	Blank(s)	24	2nd of 2 or more primaries	2	Yes	Radioisotopes (1988+)	No/Unknown	Systemic therapy after surgery	Radiation after surgery
783597	32 years	White	Alive or dead of other cause	Alive or dead due to cancer	45	Alive	Surgery performed	T1a(s)	Blank(s)	Blank(s)	N1a	Blank(s)	Blank(s)	M0	Blank(s)	Blank(s)	I	Blank(s)	Blank(s)	Female	2015	9.1.3 Papillary	Well differentiated; Grade I	Not a paired site	Positive histology	739	No	No	No	No	1	1	Blank(s)	Blank(s)	5	2nd of 2 or more primaries	2	No	None/Unknown	No/Unknown	No systemic therapy and/or surgical procedures	No radiation and/or cancer-directed surgery
784593	68 years	White	Alive or dead of other cause	Alive or dead due to cancer	35	Alive	Surgery performed	Blank(s)	p4A	Blank(s)	Blank(s)	p1B	Blank(s)	Blank(s)	c0	Blank(s)	Blank(s)	4A	Blank(s)	Male	2016	9.1.3 Papillary	Well differentiated; Grade I	Not a paired site	Positive histology	739	No	No	No	No	57	20	20	Blank(s)	Blank(s)	2nd of 2 or more primaries	2	No	Radioisotopes (1988+)	No/Unknown	Systemic therapy after surgery	Radiation after surgery
788664	22 years	White	Alive or dead of other cause	Alive or dead due to cancer	90	Alive	Surgery performed	T4a(s)	Blank(s)	Blank(s)	N1b	Blank(s)	Blank(s)	M0	Blank(s)	Blank(s)	I	Blank(s)	Blank(s)	Male	2011	9.1.3 Papillary	Unknown	Not a paired site	Positive histology	739	No	No	No	No	33	5	Blank(s)	Blank(s)	39	2nd of 2 or more primaries	2	No	Radioisotopes (1988+)	No/Unknown	Systemic therapy after surgery	Radiation after surgery
791249	46 years	White	Alive or dead of other cause	Dead (attributable to causes other than this cancer dx)	26	Dead	Not recommended	T2(m)	Blank(s)	Blank(s)	N0	Blank(s)	Blank(s)	M0	Blank(s)	Blank(s)	II	Blank(s)	Blank(s)	Female	2013	9.1.3 Papillary	Unknown	Left - origin of primary	Positive histology	739	No	No	No	No	0	98	Blank(s)	Blank(s)	27	2nd of 2 or more primaries	2	No	Beam radiation	No/Unknown	No systemic therapy and/or surgical procedures	No radiation and/or cancer-directed surgery
792402	63 years	White	Alive or dead of other cause	Alive or dead due to cancer	0	Alive	Surgery performed	Blank(s)	Blank(s)	T1a	Blank(s)	Blank(s)	N0a	Blank(s)	Blank(s)	M0	Blank(s)	Blank(s)	1	Female	2018	9.1.3 Papillary	Blank(s)	Not a paired site	Positive histology	739	No	No	No	No	2	0	1	100	Blank(s)	2nd of 2 or more primaries	2	Yes	None/Unknown	No/Unknown	Systemic therapy after surgery	No radiation and/or cancer-directed surgery
794505	56 years	White	Alive or dead of other cause	Alive or dead due to cancer	19	Alive	Recommended, unknown if performed	Blank(s)	c1B	Blank(s)	Blank(s)	c0	Blank(s)	Blank(s)	c0	Blank(s)	Blank(s)	1	Blank(s)	Male	2017	9.1.3 Papillary	Unknown	Not a paired site	Positive exfoliative cytology, no positive histology	739	No	No	No	No	0	98	16	Blank(s)	Blank(s)	2nd of 2 or more primaries	2	No	None/Unknown	No/Unknown	No systemic therapy and/or surgical procedures	No radiation and/or cancer-directed surgery
794608	56 years	White	Alive or dead of other cause	Alive or dead due to cancer	77	Alive	Not recommended	T1b(s)	Blank(s)	Blank(s)	N0	Blank(s)	Blank(s)	M0	Blank(s)	Blank(s)	I	Blank(s)	Blank(s)	Female	2012	9.1.3 Papillary	Unknown	Right - origin of primary	Positive exfoliative cytology, no positive histology	739	No	No	No	No	0	98	Blank(s)	Blank(s)	17	2nd of 2 or more primaries	2	No	None/Unknown	No/Unknown	No systemic therapy and/or surgical procedures	No radiation and/or cancer-directed surgery
795199	69 years	White	Alive or dead of other cause	Dead (attributable to causes other than this cancer dx)	4	Dead	Surgery performed	T1a(s)	Blank(s)	Blank(s)	N1b	Blank(s)	Blank(s)	M0	Blank(s)	Blank(s)	IVA	Blank(s)	Blank(s)	Male	2014	9.1.3 Papillary	Well differentiated; Grade I	Not a paired site	Positive histology	739	No	No	No	No	40	9	Blank(s)	Blank(s)	4	3rd of 3 or more primaries	3	No	Radioisotopes (1988+)	No/Unknown	Systemic therapy after surgery	Radiation after surgery
804278	64 years	Other (American Indian/AK Native, Asian/Pacific Islander)	Alive or dead of other cause	Alive or dead due to cancer	5	Alive	Surgery performed	Blank(s)	Blank(s)	T1b	Blank(s)	Blank(s)	N0b	Blank(s)	Blank(s)	M0	Blank(s)	Blank(s)	1	Female	2018	9.1.3 Papillary	Blank(s)	Not a paired site	Positive histology	739	No	No	No	No	0	98	15	200	Blank(s)	2nd of 2 or more primaries	2	No	Radioisotopes (1988+)	No/Unknown	Systemic therapy after surgery	Radiation after surgery
805606	40 years	Black	Alive or dead of other cause	Alive or dead due to cancer	107	Alive	Surgery performed	T3(s)	Blank(s)	Blank(s)	N0	Blank(s)	Blank(s)	M0	Blank(s)	Blank(s)	I	Blank(s)	Blank(s)	Female	2010	9.1.3 Papillary	Well differentiated; Grade I	Not a paired site	Positive histology	739	No	No	No	No	0	98	Blank(s)	Blank(s)	41	2nd of 2 or more primaries	3	Yes	Radioisotopes (1988+)	No/Unknown	Systemic therapy after surgery	Radiation after surgery
806290	64 years	White	Alive or dead of other cause	Alive or dead due to cancer	98	Alive	Surgery performed	TX	Blank(s)	Blank(s)	N0	Blank(s)	Blank(s)	M0	Blank(s)	Blank(s)	UNK Stage	Blank(s)	Blank(s)	Female	2010	9.1.3 Papillary	Unknown	Left - origin of primary	Positive histology	739	No	No	No	No	0	98	Blank(s)	Blank(s)	999	2nd of 2 or more primaries	2	No	None/Unknown	No/Unknown	No systemic therapy and/or surgical procedures	No radiation and/or cancer-directed surgery
807442	75 years	White	Alive or dead of other cause	Alive or dead due to cancer	74	Alive	Surgery performed	T3(m)	Blank(s)	Blank(s)	N0	Blank(s)	Blank(s)	M0	Blank(s)	Blank(s)	III	Blank(s)	Blank(s)	Female	2012	9.1.3 Papillary	Moderately differentiated; Grade II	Not a paired site	Positive histology	739	No	No	No	No	3	0	Blank(s)	Blank(s)	21	2nd of 2 or more primaries	3	No	Radioisotopes (1988+)	No/Unknown	Systemic therapy after surgery	Radiation after surgery
808050	76 years	White	Alive or dead of other cause	Alive or dead due to cancer	27	Alive	Surgery performed	Blank(s)	p1A	Blank(s)	Blank(s)	p0	Blank(s)	Blank(s)	c0	Blank(s)	Blank(s)	1	Blank(s)	Male	2016	9.1.3 Papillary	Well differentiated; Grade I	Not a paired site	Positive histology	739	No	No	No	No	1	0	5	Blank(s)	Blank(s)	2nd of 2 or more primaries	2	No	None/Unknown	No/Unknown	No systemic therapy and/or surgical procedures	No radiation and/or cancer-directed surgery
809154	24 years	White	Alive or dead of other cause	Alive or dead due to cancer	72	Alive	Surgery performed	T1a(s)	Blank(s)	Blank(s)	N0	Blank(s)	Blank(s)	M0	Blank(s)	Blank(s)	I	Blank(s)	Blank(s)	Male	2012	9.1.3 Papillary	Well differentiated; Grade I	Not a paired site	Positive histology	739	No	No	No	No	1	0	Blank(s)	Blank(s)	1	2nd of 2 or more primaries	2	No	None/Unknown	No/Unknown	No systemic therapy and/or surgical procedures	No radiation and/or cancer-directed surgery
810578	59 years	Other (American Indian/AK Native, Asian/Pacific Islander)	Alive or dead of other cause	Alive or dead due to cancer	93	Alive	Surgery performed	T3(s)	Blank(s)	Blank(s)	N1b	Blank(s)	Blank(s)	M0	Blank(s)	Blank(s)	IVA	Blank(s)	Blank(s)	Female	2011	9.1.3 Papillary	Unknown	Not a paired site	Positive histology	739	No	No	No	No	5	1	Blank(s)	Blank(s)	10	3rd of 3 or more primaries	3	No	Radioisotopes (1988+)	No/Unknown	Systemic therapy after surgery	Radiation after surgery
811138	58 years	Other (American Indian/AK Native, Asian/Pacific Islander)	Alive or dead of other cause	Alive or dead due to cancer	63	Alive	Surgery performed	T2(m)	Blank(s)	Blank(s)	N0	Blank(s)	Blank(s)	M0	Blank(s)	Blank(s)	II	Blank(s)	Blank(s)	Male	2013	9.1.3 Papillary	Well differentiated; Grade I	Not a paired site	Positive histology	739	No	No	No	No	0	98	Blank(s)	Blank(s)	22	2nd of 2 or more primaries	2	No	Radioisotopes (1988+)	No/Unknown	No systemic therapy and/or surgical procedures	Radiation after surgery
811839	67 years	White	Alive or dead of other cause	Alive or dead due to cancer	88	Alive	Surgery performed	T3(m)	Blank(s)	Blank(s)	N1a	Blank(s)	Blank(s)	M0	Blank(s)	Blank(s)	III	Blank(s)	Blank(s)	Female	2011	9.1.3 Papillary	Unknown	Not a paired site	Positive histology	739	No	No	No	No	2	2	Blank(s)	Blank(s)	30	2nd of 2 or more primaries	2	No	Radioisotopes (1988+)	No/Unknown	Systemic therapy after surgery	Radiation after surgery
816594	61 years	White	Alive or dead of other cause	Alive or dead due to cancer	39	Alive	Surgery performed	T1a(s)	Blank(s)	Blank(s)	N0	Blank(s)	Blank(s)	M0	Blank(s)	Blank(s)	I	Blank(s)	Blank(s)	Female	2015	9.1.3 Papillary	Well differentiated; Grade I	Right - origin of primary	Positive histology	739	No	No	No	No	2	0	Blank(s)	Blank(s)	2	2nd of 2 or more primaries	2	No	None/Unknown	No/Unknown	Systemic therapy after surgery	No radiation and/or cancer-directed surgery
820799	79 years	White	Alive or dead of other cause	Alive or dead due to cancer	8	Alive	Surgery performed	Blank(s)	Blank(s)	TX	Blank(s)	Blank(s)	N1a	Blank(s)	Blank(s)	M0	Blank(s)	Blank(s)	99	Male	2018	9.1.3 Papillary	Blank(s)	Not a paired site	Positive histology	739	No	No	No	No	97	3	999	100	Blank(s)	3rd of 3 or more primaries	3	No	Beam radiation	Yes	Systemic therapy after surgery	Radiation after surgery
824396	82 years	White	Alive or dead of other cause	Alive or dead due to cancer	20	Alive	Surgery performed	Blank(s)	c2	Blank(s)	Blank(s)	c0	Blank(s)	Blank(s)	c0	Blank(s)	Blank(s)	2	Blank(s)	Male	2017	9.1.3 Papillary	Well differentiated; Grade I	Right - origin of primary	Positive histology	739	No	No	No	No	3	0	16	Blank(s)	Blank(s)	2nd of 2 or more primaries	2	No	None/Unknown	No/Unknown	Systemic therapy both before and after surgery	No radiation and/or cancer-directed surgery
830373	75 years	White	Dead (attributable to this cancer dx)	Alive or dead due to cancer	39	Dead	Not recommended	T4a(s)	Blank(s)	Blank(s)	N1b	Blank(s)	Blank(s)	M0	Blank(s)	Blank(s)	IVA	Blank(s)	Blank(s)	Female	2012	9.1.3 Papillary	Unknown	Not a paired site	Positive histology	739	No	No	No	No	95	95	Blank(s)	Blank(s)	57	2nd of 2 or more primaries	3	Yes	None/Unknown	No/Unknown	No systemic therapy and/or surgical procedures	No radiation and/or cancer-directed surgery
832308	72 years	Other (American Indian/AK Native, Asian/Pacific Islander)	Alive or dead of other cause	Alive or dead due to cancer	37	Alive	Surgery performed	T3(s)	Blank(s)	Blank(s)	N0	Blank(s)	Blank(s)	M0	Blank(s)	Blank(s)	III	Blank(s)	Blank(s)	Female	2015	9.1.3 Papillary	Unknown	Not a paired site	Positive histology	739	No	No	No	No	0	98	Blank(s)	Blank(s)	24	3rd of 3 or more primaries	3	Yes	Radioisotopes (1988+)	No/Unknown	Systemic therapy after surgery	Radiation after surgery
836381	78 years	White	Alive or dead of other cause	Alive or dead due to cancer	18	Alive	Surgery performed	Blank(s)	p1A	Blank(s)	Blank(s)	c0	Blank(s)	Blank(s)	c0	Blank(s)	Blank(s)	1	Blank(s)	Female	2017	9.1.3 Papillary	Well differentiated; Grade I	Not a paired site	Positive histology	739	No	No	No	No	0	98	10	Blank(s)	Blank(s)	3rd of 3 or more primaries	3	No	None/Unknown	No/Unknown	No systemic therapy and/or surgical procedures	No radiation and/or cancer-directed surgery
837059	72 years	White	Alive or dead of other cause	Alive or dead due to cancer	46	Alive	Surgery performed	T1a(s)	Blank(s)	Blank(s)	N0	Blank(s)	Blank(s)	M0	Blank(s)	Blank(s)	I	Blank(s)	Blank(s)	Male	2015	9.1.3 Papillary	Unknown	Left - origin of primary	Positive histology	739	No	No	No	No	0	98	Blank(s)	Blank(s)	7	2nd of 2 or more primaries	2	No	None/Unknown	No/Unknown	No systemic therapy and/or surgical procedures	No radiation and/or cancer-directed surgery
847317	82 years	Other (American Indian/AK Native, Asian/Pacific Islander)	Alive or dead of other cause	Alive or dead due to cancer	22	Alive	Surgery performed	Blank(s)	p3	Blank(s)	Blank(s)	p1A	Blank(s)	Blank(s)	c0	Blank(s)	Blank(s)	3	Blank(s)	Male	2017	9.1.3 Papillary	Unknown	Not a paired site	Positive histology	739	No	No	No	No	4	4	18	Blank(s)	Blank(s)	2nd of 2 or more primaries	2	No	Radioisotopes (1988+)	No/Unknown	Systemic therapy after surgery	Radiation after surgery
848280	61 years	Other (American Indian/AK Native, Asian/Pacific Islander)	Alive or dead of other cause	Alive or dead due to cancer	11	Alive	Surgery performed	Blank(s)	Blank(s)	T1b	Blank(s)	Blank(s)	N0a	Blank(s)	Blank(s)	M0	Blank(s)	Blank(s)	1	Female	2018	9.1.3 Papillary	Blank(s)	Not a paired site	Positive histology	739	No	No	No	No	0	98	18	100	Blank(s)	2nd of 2 or more primaries	2	No	None/Unknown	No/Unknown	Systemic therapy after surgery	No radiation and/or cancer-directed surgery
851172	65 years	White	Alive or dead of other cause	Alive or dead due to cancer	74	Alive	Surgery performed	T1b(s)	Blank(s)	Blank(s)	N0	Blank(s)	Blank(s)	M0	Blank(s)	Blank(s)	I	Blank(s)	Blank(s)	Female	2012	9.1.3 Papillary	Unknown	Right - origin of primary	Positive histology	739	No	No	No	No	0	98	Blank(s)	Blank(s)	19	2nd of 2 or more primaries	2	No	None/Unknown	No/Unknown	Systemic therapy after surgery	No radiation and/or cancer-directed surgery
852813	79 years	White	Alive or dead of other cause	Alive or dead due to cancer	90	Alive	Surgery performed	T2(s)	Blank(s)	Blank(s)	N0	Blank(s)	Blank(s)	M0	Blank(s)	Blank(s)	II	Blank(s)	Blank(s)	Male	2011	9.1.3 Papillary	Well differentiated; Grade I	Not a paired site	Positive histology	739	No	No	No	No	0	98	Blank(s)	Blank(s)	21	2nd of 2 or more primaries	2	No	None/Unknown	No/Unknown	No systemic therapy and/or surgical procedures	No radiation and/or cancer-directed surgery
853890	73 years	White	Alive or dead of other cause	Alive or dead due to cancer	19	Alive	Surgery performed	Blank(s)	p1A	Blank(s)	Blank(s)	p0	Blank(s)	Blank(s)	c0	Blank(s)	Blank(s)	1	Blank(s)	Female	2017	9.1.3 Papillary	Well differentiated; Grade I	Not a paired site	Positive histology	739	No	No	No	No	3	0	6	Blank(s)	Blank(s)	2nd of 2 or more primaries	2	No	None/Unknown	No/Unknown	Systemic therapy after surgery	No radiation and/or cancer-directed surgery
854478	79 years	White	Alive or dead of other cause	Alive or dead due to cancer	83	Alive	Surgery performed	T1a(s)	Blank(s)	Blank(s)	N0	Blank(s)	Blank(s)	M0	Blank(s)	Blank(s)	I	Blank(s)	Blank(s)	Female	2012	9.1.3 Papillary	Well differentiated; Grade I	Not a paired site	Positive histology	739	No	No	No	No	0	98	Blank(s)	Blank(s)	991	3rd of 3 or more primaries	3	No	None/Unknown	No/Unknown	Systemic therapy after surgery	No radiation and/or cancer-directed surgery
856188	65 years	White	Alive or dead of other cause	Alive or dead due to cancer	66	Alive	Surgery performed	T3(m)	Blank(s)	Blank(s)	N1a	Blank(s)	Blank(s)	M0	Blank(s)	Blank(s)	III	Blank(s)	Blank(s)	Male	2013	9.1.3 Papillary	Unknown	Not a paired site	Positive histology	739	No	No	No	No	8	6	Blank(s)	Blank(s)	50	2nd of 2 or more primaries	2	No	None/Unknown	No/Unknown	No systemic therapy and/or surgical procedures	No radiation and/or cancer-directed surgery
861643	84 years	Other (American Indian/AK Native, Asian/Pacific Islander)	Alive or dead of other cause	Alive or dead due to cancer	19	Alive	Surgery performed	Blank(s)	p1B	Blank(s)	Blank(s)	p0	Blank(s)	Blank(s)	c0	Blank(s)	Blank(s)	1	Blank(s)	Female	2017	9.1.3 Papillary	Unknown	Not a paired site	Positive histology	739	No	No	No	No	2	0	19	Blank(s)	Blank(s)	2nd of 2 or more primaries	2	No	None/Unknown	No/Unknown	Systemic therapy after surgery	No radiation and/or cancer-directed surgery
867034	29 years	White	Alive or dead of other cause	Alive or dead due to cancer	46	Alive	Surgery performed	T3(s)	Blank(s)	Blank(s)	N1b	Blank(s)	Blank(s)	M0	Blank(s)	Blank(s)	I	Blank(s)	Blank(s)	Female	2015	9.1.3 Papillary	Unknown	Not a paired site	Positive histology	739	No	No	No	No	47	12	Blank(s)	Blank(s)	19	2nd of 2 or more primaries	2	No	None/Unknown	No/Unknown	Systemic therapy after surgery	No radiation and/or cancer-directed surgery
869101	67 years	White	Alive or dead of other cause	Alive or dead due to cancer	64	Alive	Surgery performed	T1a(s)	Blank(s)	Blank(s)	N0	Blank(s)	Blank(s)	M0	Blank(s)	Blank(s)	I	Blank(s)	Blank(s)	Male	2013	9.1.3 Papillary	Unknown	Not a paired site	Positive histology	739	No	No	No	No	0	98	Blank(s)	Blank(s)	3	2nd of 2 or more primaries	2	No	None/Unknown	No/Unknown	No systemic therapy and/or surgical procedures	No radiation and/or cancer-directed surgery
870679	62 years	White	Alive or dead of other cause	Alive or dead due to cancer	53	Alive	Surgery performed	T2(m)	Blank(s)	Blank(s)	N1b	Blank(s)	Blank(s)	M0	Blank(s)	Blank(s)	IVA	Blank(s)	Blank(s)	Female	2014	9.1.3 Papillary	Unknown	Not a paired site	Positive histology	739	No	No	No	No	3	2	Blank(s)	Blank(s)	25	2nd of 2 or more primaries	2	No	None/Unknown	No/Unknown	Systemic therapy after surgery	No radiation and/or cancer-directed surgery
876511	24 years	White	Alive or dead of other cause	Alive or dead due to cancer	46	Alive	Surgery performed	T1a(s)	Blank(s)	Blank(s)	N0	Blank(s)	Blank(s)	M0	Blank(s)	Blank(s)	I	Blank(s)	Blank(s)	Female	2015	9.1.3 Papillary	Unknown	Not a paired site	Positive histology	739	No	No	No	No	2	0	Blank(s)	Blank(s)	10	2nd of 2 or more primaries	2	No	None/Unknown	No/Unknown	No systemic therapy and/or surgical procedures	No radiation and/or cancer-directed surgery
882454	58 years	Other (American Indian/AK Native, Asian/Pacific Islander)	Alive or dead of other cause	Alive or dead due to cancer	13	Alive	Surgery performed	Blank(s)	p1A	Blank(s)	Blank(s)	c0	Blank(s)	Blank(s)	c0	Blank(s)	Blank(s)	1	Blank(s)	Female	2017	9.1.3 Papillary	Well differentiated; Grade I	Not a paired site	Positive histology	739	No	No	No	No	0	98	1	Blank(s)	Blank(s)	2nd of 2 or more primaries	2	No	None/Unknown	No/Unknown	Systemic therapy after surgery	No radiation and/or cancer-directed surgery
887570	77 years	Other (American Indian/AK Native, Asian/Pacific Islander)	Alive or dead of other cause	Alive or dead due to cancer	9	Alive	Surgery performed	Blank(s)	Blank(s)	T3b	Blank(s)	Blank(s)	N1	Blank(s)	Blank(s)	M0	Blank(s)	Blank(s)	2	Female	2018	9.1.3 Papillary	Blank(s)	Not a paired site	Positive histology	739	No	No	No	No	3	1	25	300	Blank(s)	2nd of 2 or more primaries	2	No	Radioisotopes (1988+)	No/Unknown	Systemic therapy after surgery	Radiation after surgery
888003	85+ years	White	Dead (attributable to this cancer dx)	Alive or dead due to cancer	12	Dead	Not recommended	TX	Blank(s)	Blank(s)	N1b	Blank(s)	Blank(s)	M0	Blank(s)	Blank(s)	IVNOS	Blank(s)	Blank(s)	Female	2015	9.1.3 Papillary	Unknown	Not a paired site	Positive exfoliative cytology, no positive histology	739	No	No	No	No	95	95	Blank(s)	Blank(s)	999	2nd of 2 or more primaries	2	No	None/Unknown	No/Unknown	No systemic therapy and/or surgical procedures	No radiation and/or cancer-directed surgery
890796	72 years	White	Alive or dead of other cause	Alive or dead due to cancer	89	Alive	Surgery performed	T1a(s)	Blank(s)	Blank(s)	NX	Blank(s)	Blank(s)	M0	Blank(s)	Blank(s)	UNK Stage	Blank(s)	Blank(s)	Male	2011	9.1.3 Papillary	Unknown	Not a paired site	Positive histology	739	No	No	No	No	0	98	Blank(s)	Blank(s)	1	2nd of 2 or more primaries	4	No	None/Unknown	No/Unknown	No systemic therapy and/or surgical procedures	No radiation and/or cancer-directed surgery
892907	69 years	White	Alive or dead of other cause	Alive or dead due to cancer	18	Alive	Surgery performed	Blank(s)	p1A	Blank(s)	Blank(s)	c0	Blank(s)	Blank(s)	c0	Blank(s)	Blank(s)	1	Blank(s)	Female	2017	9.1.3 Papillary	Well differentiated; Grade I	Not a paired site	Positive histology	739	No	No	No	No	0	98	5	Blank(s)	Blank(s)	3rd of 3 or more primaries	3	No	None/Unknown	No/Unknown	Systemic therapy after surgery	No radiation and/or cancer-directed surgery
894954	67 years	Other (American Indian/AK Native, Asian/Pacific Islander)	Alive or dead of other cause	Alive or dead due to cancer	0	Alive	Surgery performed	Blank(s)	Blank(s)	T4a	Blank(s)	Blank(s)	N1a	Blank(s)	Blank(s)	M0	Blank(s)	Blank(s)	3	Female	2018	9.1.3 Papillary	Blank(s)	Not a paired site	Positive histology	739	No	No	No	No	6	2	36	400	Blank(s)	2nd of 2 or more primaries	2	No	Radioisotopes (1988+)	No/Unknown	Systemic therapy after surgery	Radiation after surgery
897031	73 years	White	Dead (attributable to this cancer dx)	Alive or dead due to cancer	7	Dead	Not recommended	Blank(s)	Blank(s)	T2	Blank(s)	Blank(s)	N0a	Blank(s)	Blank(s)	M0	Blank(s)	Blank(s)	1	Female	2018	9.1.3 Papillary	Blank(s)	Not a paired site	Positive exfoliative cytology, no positive histology	739	No	No	No	No	0	98	35	100	Blank(s)	2nd of 2 or more primaries	2	No	None/Unknown	No/Unknown	No systemic therapy and/or surgical procedures	No radiation and/or cancer-directed surgery
899358	56 years	Other (American Indian/AK Native, Asian/Pacific Islander)	Alive or dead of other cause	Alive or dead due to cancer	28	Alive	Surgery performed	Blank(s)	p1B	Blank(s)	Blank(s)	p1B	Blank(s)	Blank(s)	c0	Blank(s)	Blank(s)	4A	Blank(s)	Female	2016	9.1.3 Papillary	Unknown	Not a paired site	Positive histology	739	No	No	No	No	11	7	14	Blank(s)	Blank(s)	2nd of 2 or more primaries	2	Yes	Radioisotopes (1988+)	No/Unknown	No systemic therapy and/or surgical procedures	Radiation after surgery
900551	65 years	White	Alive or dead of other cause	Alive or dead due to cancer	69	Alive	Surgery performed	T1a(s)	Blank(s)	Blank(s)	N1a	Blank(s)	Blank(s)	M0	Blank(s)	Blank(s)	III	Blank(s)	Blank(s)	Male	2013	9.1.3 Papillary	Well differentiated; Grade I	Not a paired site	Positive histology	739	No	No	No	No	95	95	Blank(s)	Blank(s)	3	3rd of 3 or more primaries	3	No	None/Unknown	No/Unknown	Systemic therapy after surgery	No radiation and/or cancer-directed surgery
909232	47 years	White	Alive or dead of other cause	Alive or dead due to cancer	32	Alive	Surgery performed	Blank(s)	p1A	Blank(s)	Blank(s)	c0	Blank(s)	Blank(s)	c0	Blank(s)	Blank(s)	1	Blank(s)	Female	2016	9.1.3 Papillary	Unknown	Not a paired site	Positive histology	739	No	No	No	No	0	98	10	Blank(s)	Blank(s)	3rd of 3 or more primaries	3	No	Beam radiation	No/Unknown	No systemic therapy and/or surgical procedures	Radiation after surgery
910923	60 years	White	Alive or dead of other cause	Alive or dead due to cancer	91	Alive	Surgery performed	T3(s)	Blank(s)	Blank(s)	N0	Blank(s)	Blank(s)	M0	Blank(s)	Blank(s)	III	Blank(s)	Blank(s)	Male	2011	9.1.3 Papillary	Well differentiated; Grade I	Not a paired site	Positive histology	739	No	No	No	No	0	98	Blank(s)	Blank(s)	20	2nd of 2 or more primaries	2	No	None/Unknown	No/Unknown	No systemic therapy and/or surgical procedures	No radiation and/or cancer-directed surgery
912094	12 years	White	Alive or dead of other cause	Alive or dead due to cancer	69	Alive	Surgery performed	T3(m)	Blank(s)	Blank(s)	N1a	Blank(s)	Blank(s)	M0	Blank(s)	Blank(s)	I	Blank(s)	Blank(s)	Male	2013	9.1.3 Papillary	Well differentiated; Grade I	Not a paired site	Positive histology	739	No	No	No	No	1	1	Blank(s)	Blank(s)	30	2nd of 2 or more primaries	2	No	Radioisotopes (1988+)	No/Unknown	No systemic therapy and/or surgical procedures	Radiation after surgery
919777	50 years	White	Alive or dead of other cause	Dead (attributable to causes other than this cancer dx)	63	Dead	Surgery performed	T3(m)	Blank(s)	Blank(s)	N1b	Blank(s)	Blank(s)	M0	Blank(s)	Blank(s)	IVA	Blank(s)	Blank(s)	Female	2010	9.1.3 Papillary	Well differentiated; Grade I	Not a paired site	Positive histology	739	No	No	No	No	58	6	Blank(s)	Blank(s)	32	2nd of 2 or more primaries	2	No	Radioisotopes (1988+)	No/Unknown	Systemic therapy after surgery	Radiation after surgery
920602	60 years	Other (American Indian/AK Native, Asian/Pacific Islander)	Alive or dead of other cause	Alive or dead due to cancer	4	Alive	Surgery performed	Blank(s)	Blank(s)	T1a	Blank(s)	Blank(s)	N1a	Blank(s)	Blank(s)	M0	Blank(s)	Blank(s)	2	Female	2018	9.1.3 Papillary	Blank(s)	Not a paired site	Positive histology	739	No	No	No	No	1	1	8	100	Blank(s)	2nd of 2 or more primaries	2	No	None/Unknown	No/Unknown	Systemic therapy after surgery	No radiation and/or cancer-directed surgery
923459	41 years	White	Alive or dead of other cause	Alive or dead due to cancer	89	Alive	Surgery performed	T1a(s)	Blank(s)	Blank(s)	N0	Blank(s)	Blank(s)	M0	Blank(s)	Blank(s)	I	Blank(s)	Blank(s)	Female	2011	9.1.3 Papillary	Unknown	Not a paired site	Positive histology	739	No	No	No	No	0	98	Blank(s)	Blank(s)	9	2nd of 2 or more primaries	2	No	None/Unknown	No/Unknown	No systemic therapy and/or surgical procedures	No radiation and/or cancer-directed surgery
927640	58 years	White	Alive or dead of other cause	Alive or dead due to cancer	48	Alive	Surgery performed	T3(s)	Blank(s)	Blank(s)	N0	Blank(s)	Blank(s)	M0	Blank(s)	Blank(s)	III	Blank(s)	Blank(s)	Female	2014	9.1.3 Papillary	Well differentiated; Grade I	Not a paired site	Positive histology	739	No	No	No	No	0	98	Blank(s)	Blank(s)	45	2nd of 2 or more primaries	2	No	Radioisotopes (1988+)	No/Unknown	Systemic therapy after surgery	Radiation after surgery
928597	71 years	White	Alive or dead of other cause	Alive or dead due to cancer	75	Alive	Surgery performed	T1a(m)	Blank(s)	Blank(s)	N0	Blank(s)	Blank(s)	M0	Blank(s)	Blank(s)	I	Blank(s)	Blank(s)	Female	2012	9.1.3 Papillary	Well differentiated; Grade I	Not a paired site	Positive histology	739	No	No	No	No	0	98	Blank(s)	Blank(s)	1	2nd of 2 or more primaries	2	No	None/Unknown	No/Unknown	No systemic therapy and/or surgical procedures	No radiation and/or cancer-directed surgery
933336	74 years	White	Alive or dead of other cause	Alive or dead due to cancer	27	Alive	Surgery performed	Blank(s)	p1B	Blank(s)	Blank(s)	p0	Blank(s)	Blank(s)	c0	Blank(s)	Blank(s)	1	Blank(s)	Male	2016	9.1.3 Papillary	Unknown	Not a paired site	Positive histology	739	No	No	No	No	12	0	12	Blank(s)	Blank(s)	2nd of 2 or more primaries	2	No	None/Unknown	No/Unknown	No systemic therapy and/or surgical procedures	No radiation and/or cancer-directed surgery
933397	79 years	White	Alive or dead of other cause	Dead (attributable to causes other than this cancer dx)	17	Dead	Surgery performed	Blank(s)	p1A	Blank(s)	Blank(s)	c0	Blank(s)	Blank(s)	c0	Blank(s)	Blank(s)	1	Blank(s)	Male	2016	9.1.3 Papillary	Well differentiated; Grade I	Not a paired site	Positive histology	739	No	No	No	No	0	98	990	Blank(s)	Blank(s)	3rd of 3 or more primaries	3	No	None/Unknown	No/Unknown	Systemic therapy after surgery	No radiation and/or cancer-directed surgery
937066	71 years	White	Alive or dead of other cause	Dead (attributable to causes other than this cancer dx)	14	Dead	Not recommended	T1b(s)	Blank(s)	Blank(s)	N0	Blank(s)	Blank(s)	M0	Blank(s)	Blank(s)	I	Blank(s)	Blank(s)	Female	2012	9.1.3 Papillary	Unknown	Not a paired site	Positive histology	739	No	No	No	No	0	98	Blank(s)	Blank(s)	16	4th of 4 or more primaries	4	No	None/Unknown	No/Unknown	No systemic therapy and/or surgical procedures	No radiation and/or cancer-directed surgery
941208	61 years	White	Alive or dead of other cause	Alive or dead due to cancer	32	Alive	Surgery performed	Blank(s)	p1A	Blank(s)	Blank(s)	p0	Blank(s)	Blank(s)	c0	Blank(s)	Blank(s)	1	Blank(s)	Female	2016	9.1.3 Papillary	Well differentiated; Grade I	Not a paired site	Positive histology	739	No	No	No	No	1	0	5	Blank(s)	Blank(s)	2nd of 2 or more primaries	2	Yes	None/Unknown	No/Unknown	No systemic therapy and/or surgical procedures	No radiation and/or cancer-directed surgery
945374	67 years	White	Alive or dead of other cause	Alive or dead due to cancer	89	Alive	Not recommended	TX	Blank(s)	Blank(s)	N0	Blank(s)	Blank(s)	M0	Blank(s)	Blank(s)	UNK Stage	Blank(s)	Blank(s)	Male	2011	9.1.3 Papillary	Unknown	Not a paired site	Positive histology	739	No	No	No	No	0	98	Blank(s)	Blank(s)	999	2nd of 2 or more primaries	4	No	None/Unknown	No/Unknown	No systemic therapy and/or surgical procedures	No radiation and/or cancer-directed surgery
949132	53 years	White	Alive or dead of other cause	Alive or dead due to cancer	84	Alive	Surgery performed	T2(m)	Blank(s)	Blank(s)	N0	Blank(s)	Blank(s)	M0	Blank(s)	Blank(s)	II	Blank(s)	Blank(s)	Female	2011	9.1.3 Papillary	Well differentiated; Grade I	Not a paired site	Positive histology	739	No	No	No	No	1	0	Blank(s)	Blank(s)	28	3rd of 3 or more primaries	3	No	Radioisotopes (1988+)	No/Unknown	Systemic therapy after surgery	Radiation after surgery
950111	68 years	Black	Alive or dead of other cause	Alive or dead due to cancer	83	Alive	Recommended but not performed, patient refused	T1a(m)	Blank(s)	Blank(s)	N0	Blank(s)	Blank(s)	M0	Blank(s)	Blank(s)	I	Blank(s)	Blank(s)	Female	2012	9.1.3 Papillary	Unknown	Not a paired site	Positive exfoliative cytology, no positive histology	739	No	No	No	No	0	98	Blank(s)	Blank(s)	10	2nd of 2 or more primaries	2	No	None/Unknown	No/Unknown	No systemic therapy and/or surgical procedures	No radiation and/or cancer-directed surgery
955194	55 years	Other (American Indian/AK Native, Asian/Pacific Islander)	Alive or dead of other cause	Alive or dead due to cancer	15	Alive	Surgery performed	Blank(s)	p1A	Blank(s)	Blank(s)	c0	Blank(s)	Blank(s)	c0	Blank(s)	Blank(s)	1	Blank(s)	Female	2017	9.1.3 Papillary	Unknown	Not a paired site	Positive histology	739	No	No	No	No	0	98	7	Blank(s)	Blank(s)	2nd of 2 or more primaries	2	No	None/Unknown	No/Unknown	No systemic therapy and/or surgical procedures	No radiation and/or cancer-directed surgery
955464	62 years	White	Alive or dead of other cause	Alive or dead due to cancer	98	Alive	Surgery performed	T3(m)	Blank(s)	Blank(s)	N1a	Blank(s)	Blank(s)	M0	Blank(s)	Blank(s)	III	Blank(s)	Blank(s)	Female	2010	9.1.3 Papillary	Well differentiated; Grade I	Not a paired site	Positive histology	739	No	No	No	No	1	1	Blank(s)	Blank(s)	25	2nd of 2 or more primaries	2	No	None/Unknown	No/Unknown	No systemic therapy and/or surgical procedures	No radiation and/or cancer-directed surgery
966285	65 years	White	Alive or dead of other cause	Dead (attributable to causes other than this cancer dx)	14	Dead	Surgery performed	T1a(m)	Blank(s)	Blank(s)	N0	Blank(s)	Blank(s)	M0	Blank(s)	Blank(s)	I	Blank(s)	Blank(s)	Female	2015	9.1.3 Papillary	Well differentiated; Grade I	Not a paired site	Positive histology	739	No	No	No	No	0	98	Blank(s)	Blank(s)	9	3rd of 3 or more primaries	3	No	None/Unknown	No/Unknown	Systemic therapy after surgery	No radiation and/or cancer-directed surgery
967679	43 years	White	Alive or dead of other cause	Alive or dead due to cancer	96	Alive	Surgery performed	T1a(s)	Blank(s)	Blank(s)	N0	Blank(s)	Blank(s)	M0	Blank(s)	Blank(s)	I	Blank(s)	Blank(s)	Female	2010	9.1.3 Papillary	Unknown	Not a paired site	Positive histology	739	No	No	No	No	0	98	Blank(s)	Blank(s)	3	2nd of 2 or more primaries	2	No	None/Unknown	No/Unknown	No systemic therapy and/or surgical procedures	No radiation and/or cancer-directed surgery
968067	42 years	White	Alive or dead of other cause	Alive or dead due to cancer	96	Alive	Surgery performed	T1b(m)	Blank(s)	Blank(s)	N1b	Blank(s)	Blank(s)	M0	Blank(s)	Blank(s)	I	Blank(s)	Blank(s)	Female	2010	9.1.3 Papillary	Well differentiated; Grade I	Not a paired site	Positive histology	739	No	No	No	No	6	3	Blank(s)	Blank(s)	16	2nd of 2 or more primaries	2	No	Radioisotopes (1988+)	No/Unknown	Systemic therapy after surgery	Radiation after surgery
968656	32 years	White	Alive or dead of other cause	Alive or dead due to cancer	31	Alive	Surgery performed	Blank(s)	p1B	Blank(s)	Blank(s)	c0	Blank(s)	Blank(s)	c0	Blank(s)	Blank(s)	1	Blank(s)	Male	2016	9.1.3 Papillary	Unknown	Not a paired site	Positive histology	739	No	No	No	No	0	98	11	Blank(s)	Blank(s)	2nd of 2 or more primaries	2	No	None/Unknown	No/Unknown	No systemic therapy and/or surgical procedures	No radiation and/or cancer-directed surgery
970533	56 years	White	Alive or dead of other cause	Alive or dead due to cancer	9	Alive	Surgery performed	Blank(s)	p1B	Blank(s)	Blank(s)	c0	Blank(s)	Blank(s)	c0	Blank(s)	Blank(s)	1	Blank(s)	Female	2016	9.1.3 Papillary	Well differentiated; Grade I	Not a paired site	Positive histology	739	No	No	No	No	0	98	11	Blank(s)	Blank(s)	3rd of 3 or more primaries	3	No	None/Unknown	No/Unknown	Systemic therapy after surgery	No radiation and/or cancer-directed surgery
972537	67 years	White	Alive or dead of other cause	Alive or dead due to cancer	83	Alive	Surgery performed	T3(m)	Blank(s)	Blank(s)	N1b	Blank(s)	Blank(s)	M0	Blank(s)	Blank(s)	UNK Stage	Blank(s)	Blank(s)	Male	2012	9.1.3 Papillary	Well differentiated; Grade I	Not a paired site	Positive histology	739	No	No	No	No	14	2	Blank(s)	Blank(s)	12	2nd of 2 or more primaries	3	No	Radioisotopes (1988+)	No/Unknown	Systemic therapy after surgery	Radiation after surgery
979044	74 years	Other (American Indian/AK Native, Asian/Pacific Islander)	Alive or dead of other cause	Alive or dead due to cancer	43	Alive	Surgery performed	T1a(m)	Blank(s)	Blank(s)	N0	Blank(s)	Blank(s)	M0	Blank(s)	Blank(s)	I	Blank(s)	Blank(s)	Male	2011	9.1.3 Papillary	Unknown	Not a paired site	Positive histology	739	No	No	No	No	1	0	Blank(s)	Blank(s)	8	One primary only	1	Yes	Radioisotopes (1988+)	No/Unknown	No systemic therapy and/or surgical procedures	Radiation after surgery
985521	46 years	White	Alive or dead of other cause	Alive or dead due to cancer	92	Alive	Surgery performed	T4a(m)	Blank(s)	Blank(s)	N0	Blank(s)	Blank(s)	M0	Blank(s)	Blank(s)	IVA	Blank(s)	Blank(s)	Male	2011	9.1.3 Papillary	Unknown	Not a paired site	Positive histology	739	No	No	No	No	0	98	Blank(s)	Blank(s)	992	2nd of 2 or more primaries	2	No	None/Unknown	No/Unknown	No systemic therapy and/or surgical procedures	No radiation and/or cancer-directed surgery
989313	70 years	White	Alive or dead of other cause	Alive or dead due to cancer	46	Alive	Surgery performed	TX	Blank(s)	Blank(s)	N0	Blank(s)	Blank(s)	M0	Blank(s)	Blank(s)	UNK Stage	Blank(s)	Blank(s)	Female	2015	9.1.3 Papillary	Unknown	Not a paired site	Positive histology	739	No	No	No	No	0	98	Blank(s)	Blank(s)	999	One primary only	1	Yes	None/Unknown	No/Unknown	No systemic therapy and/or surgical procedures	No radiation and/or cancer-directed surgery
989515	56 years	White	Alive or dead of other cause	Alive or dead due to cancer	42	Alive	Surgery performed	T1a(m)	Blank(s)	Blank(s)	N0	Blank(s)	Blank(s)	M0	Blank(s)	Blank(s)	I	Blank(s)	Blank(s)	Female	2015	9.1.3 Papillary	Unknown	Not a paired site	Positive histology	739	No	No	No	No	0	98	Blank(s)	Blank(s)	4	2nd of 2 or more primaries	2	No	None/Unknown	No/Unknown	No systemic therapy and/or surgical procedures	No radiation and/or cancer-directed surgery
991991	66 years	Other (American Indian/AK Native, Asian/Pacific Islander)	Alive or dead of other cause	Alive or dead due to cancer	2	Alive	Surgery performed	Blank(s)	Blank(s)	T4a	Blank(s)	Blank(s)	N0a	Blank(s)	Blank(s)	M0	Blank(s)	Blank(s)	3	Female	2018	9.1.3 Papillary	Blank(s)	Not a paired site	Positive histology	739	No	No	No	No	2	0	18	400	Blank(s)	2nd of 2 or more primaries	2	No	Radioisotopes (1988+)	No/Unknown	Systemic therapy after surgery	Radiation after surgery
1002730	77 years	White	Alive or dead of other cause	Alive or dead due to cancer	7	Alive	Surgery performed	Blank(s)	Blank(s)	T2	Blank(s)	Blank(s)	N0a	Blank(s)	Blank(s)	M0	Blank(s)	Blank(s)	1	Female	2018	9.1.3 Papillary	Blank(s)	Not a paired site	Positive histology	739	No	No	No	No	3	0	26	200	Blank(s)	2nd of 2 or more primaries	2	No	Radioisotopes (1988+)	No/Unknown	Systemic therapy after surgery	Radiation after surgery
1005576	42 years	Other (American Indian/AK Native, Asian/Pacific Islander)	Alive or dead of other cause	Alive or dead due to cancer	44	Alive	Surgery performed	T1a(s)	Blank(s)	Blank(s)	N0	Blank(s)	Blank(s)	M0	Blank(s)	Blank(s)	I	Blank(s)	Blank(s)	Female	2015	9.1.3 Papillary	Unknown	Not a paired site	Positive histology	739	No	No	No	No	0	98	Blank(s)	Blank(s)	4	2nd of 2 or more primaries	2	No	None/Unknown	No/Unknown	Systemic therapy after surgery	No radiation and/or cancer-directed surgery
1009129	83 years	Other (American Indian/AK Native, Asian/Pacific Islander)	Alive or dead of other cause	Alive or dead due to cancer	63	Alive	Surgery performed	T3(s)	Blank(s)	Blank(s)	N0	Blank(s)	Blank(s)	M0	Blank(s)	Blank(s)	UNK Stage	Blank(s)	Blank(s)	Female	2013	9.1.3 Papillary	Unknown	Not a paired site	Positive histology	739	No	No	No	No	0	98	Blank(s)	Blank(s)	37	2nd of 2 or more primaries	2	No	Radioisotopes (1988+)	No/Unknown	Systemic therapy after surgery	Radiation after surgery
1011182	73 years	White	Alive or dead of other cause	Alive or dead due to cancer	50	Alive	Surgery performed	T1a(s)	Blank(s)	Blank(s)	N0	Blank(s)	Blank(s)	M0	Blank(s)	Blank(s)	I	Blank(s)	Blank(s)	Female	2014	9.1.3 Papillary	Well differentiated; Grade I	Not a paired site	Positive histology	739	No	No	No	No	0	98	Blank(s)	Blank(s)	990	2nd of 2 or more primaries	2	No	None/Unknown	No/Unknown	Systemic therapy after surgery	No radiation and/or cancer-directed surgery
1013322	53 years	Other (American Indian/AK Native, Asian/Pacific Islander)	Alive or dead of other cause	Alive or dead due to cancer	31	Alive	Surgery performed	Blank(s)	p1A	Blank(s)	Blank(s)	p1B	Blank(s)	Blank(s)	c0	Blank(s)	Blank(s)	4A	Blank(s)	Female	2016	9.1.3 Papillary	Unknown	Not a paired site	Positive histology	739	No	No	No	No	47	9	9	Blank(s)	Blank(s)	2nd of 2 or more primaries	2	Yes	Radioisotopes (1988+)	No/Unknown	Systemic therapy after surgery	Radiation after surgery
1015064	45 years	Other (American Indian/AK Native, Asian/Pacific Islander)	Alive or dead of other cause	Alive or dead due to cancer	35	Alive	Surgery performed	Blank(s)	p1	Blank(s)	Blank(s)	p1A	Blank(s)	Blank(s)	c0	Blank(s)	Blank(s)	3	Blank(s)	Female	2016	9.1.3 Papillary	Unknown	Not a paired site	Positive histology	739	No	No	No	No	2	2	15	Blank(s)	Blank(s)	2nd of 2 or more primaries	2	No	Beam radiation	No/Unknown	Systemic therapy after surgery	Radiation after surgery
1016988	58 years	White	Alive or dead of other cause	Alive or dead due to cancer	65	Alive	Surgery performed	T1b(s)	Blank(s)	Blank(s)	N1a	Blank(s)	Blank(s)	M0	Blank(s)	Blank(s)	III	Blank(s)	Blank(s)	Female	2013	9.1.3 Papillary	Well differentiated; Grade I	Not a paired site	Positive histology	739	No	No	No	No	2	1	Blank(s)	Blank(s)	11	2nd of 2 or more primaries	2	No	Radioisotopes (1988+)	No/Unknown	Systemic therapy after surgery	Radiation after surgery
1017732	79 years	White	Alive or dead of other cause	Alive or dead due to cancer	4	Alive	Surgery performed	Blank(s)	Blank(s)	T1b	Blank(s)	Blank(s)	N1a	Blank(s)	Blank(s)	M0	Blank(s)	Blank(s)	2	Female	2018	9.1.3 Papillary	Blank(s)	Not a paired site	Positive histology	739	No	No	No	No	2	1	16	100	Blank(s)	4th of 4 or more primaries	4	No	None/Unknown	No/Unknown	No systemic therapy and/or surgical procedures	No radiation and/or cancer-directed surgery
1022475	65 years	White	Alive or dead of other cause	Alive or dead due to cancer	92	Alive	Surgery performed	T1a(m)	Blank(s)	Blank(s)	N0	Blank(s)	Blank(s)	M0	Blank(s)	Blank(s)	I	Blank(s)	Blank(s)	Male	2011	9.1.3 Papillary	Well differentiated; Grade I	Not a paired site	Positive histology	739	No	No	No	No	0	98	Blank(s)	Blank(s)	7	2nd of 2 or more primaries	2	No	Radioisotopes (1988+)	No/Unknown	No systemic therapy and/or surgical procedures	Radiation after surgery
1022611	65 years	Other (American Indian/AK Native, Asian/Pacific Islander)	Alive or dead of other cause	Alive or dead due to cancer	73	Alive	Surgery performed	T1a(m)	Blank(s)	Blank(s)	N0	Blank(s)	Blank(s)	M0	Blank(s)	Blank(s)	I	Blank(s)	Blank(s)	Male	2012	9.1.3 Papillary	Well differentiated; Grade I	Not a paired site	Positive histology	739	No	No	No	No	0	98	Blank(s)	Blank(s)	10	3rd of 3 or more primaries	3	No	None/Unknown	No/Unknown	No systemic therapy and/or surgical procedures	No radiation and/or cancer-directed surgery
1024689	75 years	White	Alive or dead of other cause	Alive or dead due to cancer	99	Alive	Surgery performed	T1a(s)	Blank(s)	Blank(s)	N0	Blank(s)	Blank(s)	M0	Blank(s)	Blank(s)	I	Blank(s)	Blank(s)	Male	2010	9.1.3 Papillary	Well differentiated; Grade I	Not a paired site	Positive histology	739	No	No	No	No	2	0	Blank(s)	Blank(s)	1	2nd of 2 or more primaries	2	No	None/Unknown	No/Unknown	No systemic therapy and/or surgical procedures	No radiation and/or cancer-directed surgery
1028473	85+ years	White	Alive or dead of other cause	Alive or dead due to cancer	23	Alive	Surgery performed	Blank(s)	p3	Blank(s)	Blank(s)	p1B	Blank(s)	Blank(s)	c0	Blank(s)	Blank(s)	4A	Blank(s)	Male	2017	9.1.3 Papillary	Unknown	Left - origin of primary	Positive histology	739	No	No	No	No	36	6	25	Blank(s)	Blank(s)	3rd of 3 or more primaries	3	No	Radioisotopes (1988+)	No/Unknown	Systemic therapy after surgery	Radiation after surgery
1028589	85+ years	White	Alive or dead of other cause	Alive or dead due to cancer	64	Alive	Surgery performed	T1a(s)	Blank(s)	Blank(s)	N0	Blank(s)	Blank(s)	M0	Blank(s)	Blank(s)	I	Blank(s)	Blank(s)	Female	2013	9.1.3 Papillary	Unknown	Not a paired site	Positive histology	739	No	No	No	No	0	98	Blank(s)	Blank(s)	8	2nd of 2 or more primaries	2	No	None/Unknown	No/Unknown	Systemic therapy after surgery	No radiation and/or cancer-directed surgery
1031579	70 years	Other (American Indian/AK Native, Asian/Pacific Islander)	Alive or dead of other cause	Alive or dead due to cancer	35	Alive	Surgery performed	Blank(s)	p1A	Blank(s)	Blank(s)	p0	Blank(s)	Blank(s)	c0	Blank(s)	Blank(s)	1	Blank(s)	Female	2016	9.1.3 Papillary	Well differentiated; Grade I	Not a paired site	Positive histology	739	No	No	No	No	2	0	9	Blank(s)	Blank(s)	3rd of 3 or more primaries	3	No	None/Unknown	No/Unknown	No systemic therapy and/or surgical procedures	No radiation and/or cancer-directed surgery
1034529	53 years	White	Alive or dead of other cause	Alive or dead due to cancer	36	Alive	Surgery performed	T1b(s)	Blank(s)	Blank(s)	N0	Blank(s)	Blank(s)	M0	Blank(s)	Blank(s)	I	Blank(s)	Blank(s)	Female	2015	9.1.3 Papillary	Moderately differentiated; Grade II	Not a paired site	Positive histology	739	No	No	No	No	0	98	Blank(s)	Blank(s)	16	2nd of 2 or more primaries	2	No	None/Unknown	No/Unknown	Systemic therapy after surgery	No radiation and/or cancer-directed surgery
1038157	53 years	White	Alive or dead of other cause	Alive or dead due to cancer	70	Alive	Surgery performed	T4a(m)	Blank(s)	Blank(s)	N0	Blank(s)	Blank(s)	M0	Blank(s)	Blank(s)	IVA	Blank(s)	Blank(s)	Male	2013	9.1.3 Papillary	Unknown	Not a paired site	Positive histology	739	No	No	No	No	3	0	Blank(s)	Blank(s)	11	2nd of 2 or more primaries	2	No	None/Unknown	No/Unknown	Systemic therapy after surgery	No radiation and/or cancer-directed surgery
1038482	84 years	Other (American Indian/AK Native, Asian/Pacific Islander)	Alive or dead of other cause	Alive or dead due to cancer	18	Alive	Not recommended	Blank(s)	c4A	Blank(s)	Blank(s)	c1	Blank(s)	Blank(s)	c1	Blank(s)	Blank(s)	4C	Blank(s)	Female	2017	9.1.3 Papillary	Unknown	Not a paired site	Positive histology	739	No	No	No	Yes	0	98	62	Blank(s)	Blank(s)	2nd of 2 or more primaries	2	No	None/Unknown	Yes	No systemic therapy and/or surgical procedures	No radiation and/or cancer-directed surgery
1039104	42 years	White	Alive or dead of other cause	Alive or dead due to cancer	19	Alive	Recommended but not performed, patient refused	Blank(s)	c1B	Blank(s)	Blank(s)	c0	Blank(s)	Blank(s)	c0	Blank(s)	Blank(s)	1	Blank(s)	Female	2017	9.1.3 Papillary	Unknown	Not a paired site	Positive histology	739	No	No	No	No	0	98	15	Blank(s)	Blank(s)	2nd of 2 or more primaries	2	No	None/Unknown	No/Unknown	No systemic therapy and/or surgical procedures	No radiation and/or cancer-directed surgery
1039880	32 years	White	Alive or dead of other cause	Alive or dead due to cancer	99	Alive	Surgery performed	T2(s)	Blank(s)	Blank(s)	N1b	Blank(s)	Blank(s)	M0	Blank(s)	Blank(s)	I	Blank(s)	Blank(s)	Female	2010	9.1.3 Papillary	Moderately differentiated; Grade II	Left - origin of primary	Positive histology	739	No	No	No	No	39	13	Blank(s)	Blank(s)	25	2nd of 2 or more primaries	2	Yes	Radioisotopes (1988+)	No/Unknown	Systemic therapy after surgery	Radiation after surgery
1040167	47 years	White	Alive or dead of other cause	Alive or dead due to cancer	64	Alive	Surgery performed	T1a(s)	Blank(s)	Blank(s)	N0	Blank(s)	Blank(s)	M0	Blank(s)	Blank(s)	I	Blank(s)	Blank(s)	Male	2013	9.1.3 Papillary	Unknown	Not a paired site	Positive histology	739	No	No	No	No	0	98	Blank(s)	Blank(s)	6	One primary only	1	Yes	None/Unknown	No/Unknown	Systemic therapy after surgery	No radiation and/or cancer-directed surgery
1041474	61 years	White	Alive or dead of other cause	Alive or dead due to cancer	101	Alive	Surgery performed	T1b(m)	Blank(s)	Blank(s)	N0	Blank(s)	Blank(s)	M0	Blank(s)	Blank(s)	I	Blank(s)	Blank(s)	Female	2010	9.1.3 Papillary	Well differentiated; Grade I	Not a paired site	Positive histology	739	No	No	No	No	9	0	Blank(s)	Blank(s)	17	2nd of 2 or more primaries	2	No	None/Unknown	No/Unknown	No systemic therapy and/or surgical procedures	No radiation and/or cancer-directed surgery
1043544	74 years	Other (American Indian/AK Native, Asian/Pacific Islander)	Alive or dead of other cause	Alive or dead due to cancer	47	Alive	Not recommended	T1a(s)	Blank(s)	Blank(s)	N0	Blank(s)	Blank(s)	M0	Blank(s)	Blank(s)	I	Blank(s)	Blank(s)	Female	2015	9.1.3 Papillary	Unknown	Not a paired site	Positive histology	739	No	No	No	No	0	98	Blank(s)	Blank(s)	9	3rd of 3 or more primaries	3	No	None/Unknown	No/Unknown	No systemic therapy and/or surgical procedures	No radiation and/or cancer-directed surgery
1048162	58 years	White	Alive or dead of other cause	Alive or dead due to cancer	50	Alive	Surgery performed	T1a(s)	Blank(s)	Blank(s)	N0	Blank(s)	Blank(s)	M0	Blank(s)	Blank(s)	I	Blank(s)	Blank(s)	Female	2014	9.1.3 Papillary	Unknown	Not a paired site	Positive histology	739	No	No	No	No	0	98	Blank(s)	Blank(s)	5	2nd of 2 or more primaries	2	No	None/Unknown	No/Unknown	No systemic therapy and/or surgical procedures	No radiation and/or cancer-directed surgery
1048642	68 years	White	Alive or dead of other cause	Alive or dead due to cancer	56	Alive	Surgery performed	T3(s)	Blank(s)	Blank(s)	N1b	Blank(s)	Blank(s)	M0	Blank(s)	Blank(s)	IVA	Blank(s)	Blank(s)	Male	2014	9.1.3 Papillary	Well differentiated; Grade I	Not a paired site	Positive histology	739	No	No	No	No	43	25	Blank(s)	Blank(s)	85	2nd of 2 or more primaries	2	No	Radioisotopes (1988+)	No/Unknown	Systemic therapy after surgery	Radiation after surgery
1053920	71 years	White	Alive or dead of other cause	Alive or dead due to cancer	74	Alive	Surgery performed	T1a(s)	Blank(s)	Blank(s)	N0	Blank(s)	Blank(s)	M0	Blank(s)	Blank(s)	I	Blank(s)	Blank(s)	Male	2012	9.1.3 Papillary	Well differentiated; Grade I	Not a paired site	Positive histology	739	No	No	No	No	0	98	Blank(s)	Blank(s)	2	2nd of 2 or more primaries	2	No	None/Unknown	No/Unknown	No systemic therapy and/or surgical procedures	No radiation and/or cancer-directed surgery
1054303	75 years	Other (American Indian/AK Native, Asian/Pacific Islander)	Alive or dead of other cause	Alive or dead due to cancer	6	Alive	Surgery performed	Blank(s)	Blank(s)	T1a	Blank(s)	Blank(s)	N0b	Blank(s)	Blank(s)	M0	Blank(s)	Blank(s)	1	Female	2018	9.1.3 Papillary	Blank(s)	Not a paired site	Positive histology	739	No	No	No	No	0	98	1	100	Blank(s)	2nd of 2 or more primaries	2	No	None/Unknown	No/Unknown	Systemic therapy after surgery	No radiation and/or cancer-directed surgery
1058638	66 years	White	Alive or dead of other cause	Dead (attributable to causes other than this cancer dx)	85	Dead	Surgery performed	T1a(s)	Blank(s)	Blank(s)	N0	Blank(s)	Blank(s)	M0	Blank(s)	Blank(s)	I	Blank(s)	Blank(s)	Male	2011	9.1.3 Papillary	Unknown	Not a paired site	Positive histology	739	No	No	No	No	0	98	Blank(s)	Blank(s)	8	2nd of 2 or more primaries	3	No	None/Unknown	No/Unknown	Systemic therapy after surgery	No radiation and/or cancer-directed surgery
1059896	66 years	White	Alive or dead of other cause	Alive or dead due to cancer	79	Alive	Surgery performed	T2(s)	Blank(s)	Blank(s)	N0	Blank(s)	Blank(s)	M0	Blank(s)	Blank(s)	II	Blank(s)	Blank(s)	Male	2012	9.1.3 Papillary	Well differentiated; Grade I	Not a paired site	Positive histology	739	No	No	No	No	1	0	Blank(s)	Blank(s)	28	2nd of 2 or more primaries	2	Yes	Radioisotopes (1988+)	No/Unknown	No systemic therapy and/or surgical procedures	Radiation after surgery
1062735	42 years	White	Alive or dead of other cause	Alive or dead due to cancer	82	Alive	Surgery performed	T1a(m)	Blank(s)	Blank(s)	N0	Blank(s)	Blank(s)	M0	Blank(s)	Blank(s)	I	Blank(s)	Blank(s)	Male	2012	9.1.3 Papillary	Well differentiated; Grade I	Not a paired site	Positive histology	739	No	No	No	No	16	0	Blank(s)	Blank(s)	5	2nd of 2 or more primaries	2	No	Radioisotopes (1988+)	No/Unknown	Systemic therapy after surgery	Radiation after surgery
1065277	73 years	Black	Alive or dead of other cause	Dead (attributable to causes other than this cancer dx)	66	Dead	Surgery performed	T1a(s)	Blank(s)	Blank(s)	N0	Blank(s)	Blank(s)	M0	Blank(s)	Blank(s)	I	Blank(s)	Blank(s)	Female	2011	9.1.3 Papillary	Unknown	Not a paired site	Positive histology	739	No	No	No	No	0	98	Blank(s)	Blank(s)	9	2nd of 2 or more primaries	2	No	None/Unknown	No/Unknown	No systemic therapy and/or surgical procedures	No radiation and/or cancer-directed surgery
1067457	70 years	Other (American Indian/AK Native, Asian/Pacific Islander)	Alive or dead of other cause	Alive or dead due to cancer	81	Alive	Surgery performed	T1b(s)	Blank(s)	Blank(s)	N0	Blank(s)	Blank(s)	M0	Blank(s)	Blank(s)	I	Blank(s)	Blank(s)	Male	2012	9.1.3 Papillary	Well differentiated; Grade I	Not a paired site	Positive histology	739	No	No	No	No	0	98	Blank(s)	Blank(s)	20	2nd of 2 or more primaries	2	No	Radioisotopes (1988+)	No/Unknown	Systemic therapy after surgery	Radiation after surgery
1073063	58 years	Other (American Indian/AK Native, Asian/Pacific Islander)	Alive or dead of other cause	Dead (attributable to causes other than this cancer dx)	77	Dead	Surgery performed	T3(m)	Blank(s)	Blank(s)	N0	Blank(s)	Blank(s)	M0	Blank(s)	Blank(s)	III	Blank(s)	Blank(s)	Male	2012	9.1.3 Papillary	Well differentiated; Grade I	Not a paired site	Positive histology	739	No	No	No	No	0	98	Blank(s)	Blank(s)	11	2nd of 2 or more primaries	2	No	Radioisotopes (1988+)	No/Unknown	Systemic therapy after surgery	Radiation after surgery
1073484	68 years	White	Alive or dead of other cause	Alive or dead due to cancer	93	Alive	Not recommended	T1b(s)	Blank(s)	Blank(s)	N0	Blank(s)	Blank(s)	M0	Blank(s)	Blank(s)	I	Blank(s)	Blank(s)	Male	2011	9.1.3 Papillary	Unknown	Left - origin of primary	Positive exfoliative cytology, no positive histology	739	No	No	No	No	0	98	Blank(s)	Blank(s)	19	3rd of 3 or more primaries	3	No	None/Unknown	No/Unknown	No systemic therapy and/or surgical procedures	No radiation and/or cancer-directed surgery
1074597	45 years	Other (American Indian/AK Native, Asian/Pacific Islander)	Alive or dead of other cause	Alive or dead due to cancer	96	Alive	Surgery performed	T3(m)	Blank(s)	Blank(s)	N0	Blank(s)	Blank(s)	M0	Blank(s)	Blank(s)	III	Blank(s)	Blank(s)	Female	2010	9.1.3 Papillary	Well differentiated; Grade I	Not a paired site	Positive histology	739	No	No	No	No	9	0	Blank(s)	Blank(s)	14	2nd of 2 or more primaries	2	Yes	Radioisotopes (1988+)	No/Unknown	Systemic therapy after surgery	Radiation after surgery
1075918	42 years	White	Alive or dead of other cause	Dead (attributable to causes other than this cancer dx)	41	Dead	Surgery performed	T1a(s)	Blank(s)	Blank(s)	N0	Blank(s)	Blank(s)	M0	Blank(s)	Blank(s)	I	Blank(s)	Blank(s)	Female	2011	9.1.3 Papillary	Well differentiated; Grade I	Not a paired site	Positive histology	739	No	No	No	No	0	98	Blank(s)	Blank(s)	3	2nd of 2 or more primaries	2	No	None/Unknown	No/Unknown	No systemic therapy and/or surgical procedures	No radiation and/or cancer-directed surgery
1080810	70 years	White	Alive or dead of other cause	Alive or dead due to cancer	98	Alive	Surgery performed	T2(m)	Blank(s)	Blank(s)	N0	Blank(s)	Blank(s)	M0	Blank(s)	Blank(s)	II	Blank(s)	Blank(s)	Male	2010	9.1.3 Papillary	Unknown	Not a paired site	Positive histology	739	No	No	No	No	0	98	Blank(s)	Blank(s)	32	2nd of 2 or more primaries	3	No	Radioisotopes (1988+)	No/Unknown	Systemic therapy after surgery	Radiation after surgery
1084062	57 years	White	Alive or dead of other cause	Alive or dead due to cancer	97	Alive	Surgery performed	T1a(m)	Blank(s)	Blank(s)	N0	Blank(s)	Blank(s)	M0	Blank(s)	Blank(s)	I	Blank(s)	Blank(s)	Female	2010	9.1.3 Papillary	Unknown	Not a paired site	Positive histology	739	No	No	No	No	0	98	Blank(s)	Blank(s)	990	2nd of 2 or more primaries	2	No	Radioisotopes (1988+)	No/Unknown	Systemic therapy after surgery	Radiation after surgery
1085327	67 years	Black	Alive or dead of other cause	Alive or dead due to cancer	55	Alive	Surgery performed	T1a(s)	Blank(s)	Blank(s)	N0	Blank(s)	Blank(s)	M0	Blank(s)	Blank(s)	I	Blank(s)	Blank(s)	Female	2013	9.1.3 Papillary	Well differentiated; Grade I	Not a paired site	Positive histology	739	No	No	No	No	0	98	Blank(s)	Blank(s)	3	2nd of 2 or more primaries	2	No	None/Unknown	No/Unknown	No systemic therapy and/or surgical procedures	No radiation and/or cancer-directed surgery
1085394	38 years	White	Alive or dead of other cause	Alive or dead due to cancer	41	Alive	Surgery performed	T4a(s)	Blank(s)	Blank(s)	N1b	Blank(s)	Blank(s)	M0	Blank(s)	Blank(s)	I	Blank(s)	Blank(s)	Male	2015	9.1.3 Papillary	Unknown	Not a paired site	Positive histology	739	No	No	No	No	90	23	Blank(s)	Blank(s)	55	2nd of 2 or more primaries	2	No	Radioisotopes (1988+)	No/Unknown	Systemic therapy after surgery	Radiation after surgery
1085401	60 years	White	Alive or dead of other cause	Alive or dead due to cancer	16	Alive	Surgery performed	Blank(s)	p1A	Blank(s)	Blank(s)	p1B	Blank(s)	Blank(s)	c0	Blank(s)	Blank(s)	4A	Blank(s)	Female	2017	9.1.3 Papillary	Unknown	Not a paired site	Positive histology	739	No	No	No	No	17	5	7	Blank(s)	Blank(s)	2nd of 2 or more primaries	2	No	Radioisotopes (1988+)	No/Unknown	No systemic therapy and/or surgical procedures	Radiation after surgery
1087547	75 years	White	Alive or dead of other cause	Alive or dead due to cancer	10	Alive	Surgery performed	Blank(s)	Blank(s)	T1b	Blank(s)	Blank(s)	N1a	Blank(s)	Blank(s)	M0	Blank(s)	Blank(s)	2	Male	2018	9.1.3 Papillary	Blank(s)	Not a paired site	Positive histology	739	No	No	No	No	15	1	15	100	Blank(s)	3rd of 3 or more primaries	3	No	None/Unknown	No/Unknown	Systemic therapy after surgery	No radiation and/or cancer-directed surgery
1087724	55 years	Other (American Indian/AK Native, Asian/Pacific Islander)	Dead (attributable to this cancer dx)	Alive or dead due to cancer	40	Dead	Not recommended	TX	Blank(s)	Blank(s)	N0	Blank(s)	Blank(s)	M1	Blank(s)	Blank(s)	IVC	Blank(s)	Blank(s)	Male	2014	9.1.3 Papillary	Unknown	Not a paired site	Positive histology	739	Yes	No	No	No	0	98	Blank(s)	Blank(s)	999	4th of 4 or more primaries	4	No	Beam radiation	No/Unknown	No systemic therapy and/or surgical procedures	Radiation after surgery
1089151	51 years	White	Alive or dead of other cause	Alive or dead due to cancer	65	Alive	Surgery performed	T1a(s)	Blank(s)	Blank(s)	N0	Blank(s)	Blank(s)	M0	Blank(s)	Blank(s)	I	Blank(s)	Blank(s)	Female	2013	9.1.3 Papillary	Moderately differentiated; Grade II	Not a paired site	Positive histology	739	No	No	No	No	2	0	Blank(s)	Blank(s)	10	2nd of 2 or more primaries	2	No	None/Unknown	No/Unknown	Systemic therapy after surgery	No radiation and/or cancer-directed surgery
1089965	25 years	White	Alive or dead of other cause	Dead (attributable to causes other than this cancer dx)	74	Dead	Surgery performed	T4a(s)	Blank(s)	Blank(s)	N1NOS	Blank(s)	Blank(s)	M0	Blank(s)	Blank(s)	I	Blank(s)	Blank(s)	Female	2010	9.1.3 Papillary	Unknown	Not a paired site	Positive histology	739	No	No	No	No	59	19	Blank(s)	Blank(s)	60	2nd of 2 or more primaries	2	No	Radioisotopes (1988+)	No/Unknown	Systemic therapy after surgery	Radiation after surgery
1093823	84 years	White	Alive or dead of other cause	Alive or dead due to cancer	93	Alive	Not recommended	TX	Blank(s)	Blank(s)	N1a	Blank(s)	Blank(s)	M0	Blank(s)	Blank(s)	UNK Stage	Blank(s)	Blank(s)	Male	2011	9.1.3 Papillary	Unknown	Not a paired site	Positive histology	739	No	No	No	No	1	1	Blank(s)	Blank(s)	999	3rd of 3 or more primaries	3	No	None/Unknown	Yes	Systemic therapy before surgery	No radiation and/or cancer-directed surgery
1095404	62 years	White	Alive or dead of other cause	Alive or dead due to cancer	34	Alive	Surgery performed	Blank(s)	p1A	Blank(s)	Blank(s)	c0	Blank(s)	Blank(s)	c0	Blank(s)	Blank(s)	1	Blank(s)	Female	2016	9.1.3 Papillary	Well differentiated; Grade I	Not a paired site	Positive histology	739	No	No	No	No	0	98	7	Blank(s)	Blank(s)	3rd of 3 or more primaries	3	No	None/Unknown	No/Unknown	Systemic therapy after surgery	No radiation and/or cancer-directed surgery
1097083	65 years	Other (American Indian/AK Native, Asian/Pacific Islander)	Alive or dead of other cause	Dead (attributable to causes other than this cancer dx)	11	Dead	Surgery performed	T1a(s)	Blank(s)	Blank(s)	N0	Blank(s)	Blank(s)	M0	Blank(s)	Blank(s)	I	Blank(s)	Blank(s)	Female	2010	9.1.3 Papillary	Unknown	Not a paired site	Positive histology	739	No	No	No	No	2	0	Blank(s)	Blank(s)	8	2nd of 2 or more primaries	2	No	None/Unknown	No/Unknown	No systemic therapy and/or surgical procedures	No radiation and/or cancer-directed surgery
1100781	51 years	Other (American Indian/AK Native, Asian/Pacific Islander)	Alive or dead of other cause	Alive or dead due to cancer	100	Alive	Surgery performed	T1a(s)	Blank(s)	Blank(s)	N0	Blank(s)	Blank(s)	M0	Blank(s)	Blank(s)	I	Blank(s)	Blank(s)	Female	2010	9.1.3 Papillary	Unknown	Not a paired site	Positive histology	739	No	No	No	No	0	98	Blank(s)	Blank(s)	1	2nd of 2 or more primaries	2	No	None/Unknown	No/Unknown	No systemic therapy and/or surgical procedures	No radiation and/or cancer-directed surgery
1101332	43 years	White	Alive or dead of other cause	Dead (attributable to causes other than this cancer dx)	29	Dead	Surgery performed	Blank(s)	p2	Blank(s)	Blank(s)	p1B	Blank(s)	Blank(s)	c0	Blank(s)	Blank(s)	1	Blank(s)	Female	2016	9.1.3 Papillary	Well differentiated; Grade I	Not a paired site	Positive histology	739	No	No	No	No	23	22	34	Blank(s)	Blank(s)	2nd of 2 or more primaries	2	No	None/Unknown	No/Unknown	Systemic therapy after surgery	No radiation and/or cancer-directed surgery
1101525	33 years	White	Alive or dead of other cause	Alive or dead due to cancer	58	Alive	Surgery performed	T1a(m)	Blank(s)	Blank(s)	N0	Blank(s)	Blank(s)	M0	Blank(s)	Blank(s)	I	Blank(s)	Blank(s)	Female	2014	9.1.3 Papillary	Well differentiated; Grade I	Not a paired site	Positive histology	739	No	No	No	No	0	98	Blank(s)	Blank(s)	5	2nd of 2 or more primaries	2	No	None/Unknown	No/Unknown	Systemic therapy after surgery	No radiation and/or cancer-directed surgery
1104671	62 years	White	Alive or dead of other cause	Alive or dead due to cancer	42	Alive	Surgery performed	T1b(m)	Blank(s)	Blank(s)	N1a	Blank(s)	Blank(s)	M0	Blank(s)	Blank(s)	III	Blank(s)	Blank(s)	Male	2015	9.1.3 Papillary	Well differentiated; Grade I	Not a paired site	Positive histology	739	No	No	No	No	2	2	Blank(s)	Blank(s)	20	3rd of 3 or more primaries	3	No	None/Unknown	No/Unknown	Systemic therapy after surgery	No radiation and/or cancer-directed surgery
1106399	85+ years	White	Alive or dead of other cause	Dead (attributable to causes other than this cancer dx)	33	Dead	Not recommended	TX	Blank(s)	Blank(s)	N1NOS	Blank(s)	Blank(s)	M0	Blank(s)	Blank(s)	UNK Stage	Blank(s)	Blank(s)	Female	2013	9.1.3 Papillary	Unknown	Right - origin of primary	Positive exfoliative cytology, no positive histology	739	No	No	No	No	0	98	Blank(s)	Blank(s)	999	3rd of 3 or more primaries	3	No	None/Unknown	No/Unknown	No systemic therapy and/or surgical procedures	No radiation and/or cancer-directed surgery
1107801	73 years	White	Alive or dead of other cause	Alive or dead due to cancer	98	Alive	Surgery performed	T1a(s)	Blank(s)	Blank(s)	N0	Blank(s)	Blank(s)	M0	Blank(s)	Blank(s)	I	Blank(s)	Blank(s)	Female	2010	9.1.3 Papillary	Unknown	Not a paired site	Positive histology	739	No	No	No	No	1	0	Blank(s)	Blank(s)	8	2nd of 2 or more primaries	2	No	None/Unknown	No/Unknown	No systemic therapy and/or surgical procedures	No radiation and/or cancer-directed surgery
1107925	49 years	Other (American Indian/AK Native, Asian/Pacific Islander)	Alive or dead of other cause	Alive or dead due to cancer	85	Alive	Surgery performed	T1a(s)	Blank(s)	Blank(s)	N0	Blank(s)	Blank(s)	M0	Blank(s)	Blank(s)	I	Blank(s)	Blank(s)	Female	2011	9.1.3 Papillary	Unknown	Not a paired site	Positive histology	739	No	No	No	No	1	0	Blank(s)	Blank(s)	9	2nd of 2 or more primaries	2	No	Radioisotopes (1988+)	No/Unknown	Systemic therapy after surgery	Radiation after surgery
1108941	61 years	White	Alive or dead of other cause	Alive or dead due to cancer	36	Alive	Surgery performed	T1b(s)	Blank(s)	Blank(s)	N0	Blank(s)	Blank(s)	M0	Blank(s)	Blank(s)	I	Blank(s)	Blank(s)	Female	2015	9.1.3 Papillary	Well differentiated; Grade I	Not a paired site	Positive histology	739	No	No	No	No	0	98	Blank(s)	Blank(s)	20	One primary only	1	Yes	None/Unknown	No/Unknown	Systemic therapy after surgery	No radiation and/or cancer-directed surgery
1111215	60 years	White	Alive or dead of other cause	Dead (attributable to causes other than this cancer dx)	8	Dead	Surgery performed	T4b(m)	Blank(s)	Blank(s)	N0	Blank(s)	Blank(s)	M0	Blank(s)	Blank(s)	IVB	Blank(s)	Blank(s)	Female	2014	9.1.3 Papillary	Undifferentiated; anaplastic; Grade IV	Not a paired site	Positive histology	739	No	No	No	No	5	0	Blank(s)	Blank(s)	15	2nd of 2 or more primaries	2	No	None/Unknown	Yes	Systemic therapy after surgery	No radiation and/or cancer-directed surgery
1111730	70 years	Other (American Indian/AK Native, Asian/Pacific Islander)	Alive or dead of other cause	Alive or dead due to cancer	91	Alive	Surgery performed	T1a(s)	Blank(s)	Blank(s)	N0	Blank(s)	Blank(s)	M0	Blank(s)	Blank(s)	I	Blank(s)	Blank(s)	Female	2011	9.1.3 Papillary	Unknown	Not a paired site	Positive histology	739	No	No	No	No	1	0	Blank(s)	Blank(s)	2	2nd of 2 or more primaries	2	No	None/Unknown	No/Unknown	No systemic therapy and/or surgical procedures	No radiation and/or cancer-directed surgery
1112691	48 years	Other (American Indian/AK Native, Asian/Pacific Islander)	Alive or dead of other cause	Alive or dead due to cancer	68	Alive	Surgery performed	T1b(m)	Blank(s)	Blank(s)	N1NOS	Blank(s)	Blank(s)	M0	Blank(s)	Blank(s)	UNK Stage	Blank(s)	Blank(s)	Female	2013	9.1.3 Papillary	Unknown	Not a paired site	Positive histology	739	No	No	No	No	25	5	Blank(s)	Blank(s)	17	2nd of 2 or more primaries	2	No	Radioisotopes (1988+)	No/Unknown	Systemic therapy after surgery	Radiation after surgery
1114329	64 years	White	Alive or dead of other cause	Alive or dead due to cancer	95	Alive	Surgery performed	T3(s)	Blank(s)	Blank(s)	N0	Blank(s)	Blank(s)	M0	Blank(s)	Blank(s)	III	Blank(s)	Blank(s)	Male	2011	9.1.3 Papillary	Well differentiated; Grade I	Not a paired site	Positive histology	739	No	No	No	No	0	98	Blank(s)	Blank(s)	16	2nd of 2 or more primaries	3	No	None/Unknown	No/Unknown	No systemic therapy and/or surgical procedures	No radiation and/or cancer-directed surgery
1115669	54 years	Other (American Indian/AK Native, Asian/Pacific Islander)	Alive or dead of other cause	Alive or dead due to cancer	105	Alive	Surgery performed	T1a(s)	Blank(s)	Blank(s)	N0	Blank(s)	Blank(s)	M0	Blank(s)	Blank(s)	I	Blank(s)	Blank(s)	Male	2010	9.1.3 Papillary	Well differentiated; Grade I	Not a paired site	Positive histology	739	No	No	No	No	1	0	Blank(s)	Blank(s)	4	2nd of 2 or more primaries	2	No	None/Unknown	No/Unknown	Systemic therapy after surgery	No radiation and/or cancer-directed surgery
1115754	48 years	Other (American Indian/AK Native, Asian/Pacific Islander)	Alive or dead of other cause	Alive or dead due to cancer	13	Alive	Surgery performed	Blank(s)	p1B	Blank(s)	Blank(s)	c0	Blank(s)	Blank(s)	c0	Blank(s)	Blank(s)	1	Blank(s)	Female	2017	9.1.3 Papillary	Unknown	Not a paired site	Positive histology	739	No	No	No	No	0	98	11	Blank(s)	Blank(s)	3rd of 3 or more primaries	3	No	None/Unknown	No/Unknown	Systemic therapy after surgery	No radiation and/or cancer-directed surgery
1116227	65 years	White	Alive or dead of other cause	Alive or dead due to cancer	97	Alive	Surgery performed	T1a(s)	Blank(s)	Blank(s)	N0	Blank(s)	Blank(s)	M0	Blank(s)	Blank(s)	I	Blank(s)	Blank(s)	Male	2010	9.1.3 Papillary	Unknown	Not a paired site	Positive histology	739	No	No	No	No	0	98	Blank(s)	Blank(s)	7	2nd of 2 or more primaries	3	No	Radioactive implants (includes brachytherapy) (1988+)	No/Unknown	No systemic therapy and/or surgical procedures	Radiation after surgery
1119457	54 years	White	Alive or dead of other cause	Alive or dead due to cancer	81	Alive	Surgery performed	T3(m)	Blank(s)	Blank(s)	N1b	Blank(s)	Blank(s)	M0	Blank(s)	Blank(s)	IVA	Blank(s)	Blank(s)	Male	2012	9.1.3 Papillary	Well differentiated; Grade I	Not a paired site	Positive histology	739	No	No	No	No	11	2	Blank(s)	Blank(s)	12	2nd of 2 or more primaries	2	No	Radioisotopes (1988+)	No/Unknown	Systemic therapy after surgery	Radiation after surgery
1123399	48 years	White	Alive or dead of other cause	Alive or dead due to cancer	15	Alive	Surgery performed	Blank(s)	p3	Blank(s)	Blank(s)	p1A	Blank(s)	Blank(s)	c0	Blank(s)	Blank(s)	3	Blank(s)	Female	2017	9.1.3 Papillary	Well differentiated; Grade I	Not a paired site	Positive histology	739	No	No	No	No	1	1	9	Blank(s)	Blank(s)	2nd of 2 or more primaries	2	Yes	None/Unknown	No/Unknown	Systemic therapy after surgery	No radiation and/or cancer-directed surgery
1125413	49 years	Black	Alive or dead of other cause	Alive or dead due to cancer	78	Alive	Surgery performed	T1a(s)	Blank(s)	Blank(s)	N0	Blank(s)	Blank(s)	M0	Blank(s)	Blank(s)	I	Blank(s)	Blank(s)	Female	2012	9.1.3 Papillary	Unknown	Not a paired site	Positive histology	739	No	No	No	No	0	98	Blank(s)	Blank(s)	6	2nd of 2 or more primaries	2	No	Radioisotopes (1988+)	No/Unknown	Systemic therapy after surgery	Radiation after surgery
1125717	57 years	White	Alive or dead of other cause	Alive or dead due to cancer	65	Alive	Surgery performed	T1b(s)	Blank(s)	Blank(s)	N1a	Blank(s)	Blank(s)	M0	Blank(s)	Blank(s)	UNK Stage	Blank(s)	Blank(s)	Female	2013	9.1.3 Papillary	Unknown	Not a paired site	Positive histology	739	No	No	No	No	2	2	Blank(s)	Blank(s)	11	3rd of 3 or more primaries	3	No	Radioisotopes (1988+)	No/Unknown	Systemic therapy after surgery	Radiation after surgery
1125917	72 years	Other (American Indian/AK Native, Asian/Pacific Islander)	Alive or dead of other cause	Alive or dead due to cancer	26	Alive	Not recommended	Blank(s)	c1B	Blank(s)	Blank(s)	c0	Blank(s)	Blank(s)	c0	Blank(s)	Blank(s)	1	Blank(s)	Male	2016	9.1.3 Papillary	Unknown	Not a paired site	Positive exfoliative cytology, no positive histology	739	No	No	No	No	0	98	18	Blank(s)	Blank(s)	3rd of 3 or more primaries	3	No	None/Unknown	No/Unknown	No systemic therapy and/or surgical procedures	No radiation and/or cancer-directed surgery
1126005	46 years	Other (American Indian/AK Native, Asian/Pacific Islander)	Alive or dead of other cause	Dead (attributable to causes other than this cancer dx)	93	Dead	Surgery performed	T1b(s)	Blank(s)	Blank(s)	N0	Blank(s)	Blank(s)	M0	Blank(s)	Blank(s)	I	Blank(s)	Blank(s)	Male	2010	9.1.3 Papillary	Unknown	Not a paired site	Positive histology	739	No	No	No	No	0	98	Blank(s)	Blank(s)	18	2nd of 2 or more primaries	2	No	None/Unknown	No/Unknown	Systemic therapy after surgery	No radiation and/or cancer-directed surgery
1126268	40 years	White	Alive or dead of other cause	Alive or dead due to cancer	88	Alive	Surgery performed	T1a(s)	Blank(s)	Blank(s)	N0	Blank(s)	Blank(s)	M0	Blank(s)	Blank(s)	I	Blank(s)	Blank(s)	Female	2011	9.1.3 Papillary	Unknown	Left - origin of primary	Positive histology	739	No	No	No	No	11	0	Blank(s)	Blank(s)	9	2nd of 2 or more primaries	2	No	None/Unknown	No/Unknown	No systemic therapy and/or surgical procedures	No radiation and/or cancer-directed surgery
1126924	53 years	White	Alive or dead of other cause	Alive or dead due to cancer	45	Alive	Surgery performed	T3(m)	Blank(s)	Blank(s)	N0	Blank(s)	Blank(s)	M0	Blank(s)	Blank(s)	III	Blank(s)	Blank(s)	Female	2015	9.1.3 Papillary	Well differentiated; Grade I	Not a paired site	Positive histology	739	No	No	No	No	4	0	Blank(s)	Blank(s)	45	2nd of 2 or more primaries	2	No	None/Unknown	No/Unknown	No systemic therapy and/or surgical procedures	No radiation and/or cancer-directed surgery
1127641	58 years	White	Alive or dead of other cause	Alive or dead due to cancer	8	Alive	Surgery performed	Blank(s)	p1A	Blank(s)	Blank(s)	p0	Blank(s)	Blank(s)	c0	Blank(s)	Blank(s)	1	Blank(s)	Male	2017	9.1.3 Papillary	Well differentiated; Grade I	Not a paired site	Positive histology	739	No	No	No	No	1	0	8	Blank(s)	Blank(s)	2nd of 2 or more primaries	2	No	None/Unknown	No/Unknown	Systemic therapy after surgery	No radiation and/or cancer-directed surgery
1130885	58 years	White	Alive or dead of other cause	Alive or dead due to cancer	0	Alive	Surgery performed	Blank(s)	Blank(s)	T1b	Blank(s)	Blank(s)	N0a	Blank(s)	Blank(s)	M0	Blank(s)	Blank(s)	1	Female	2018	9.1.3 Papillary	Blank(s)	Not a paired site	Positive histology	739	No	No	No	No	1	0	19	100	Blank(s)	2nd of 2 or more primaries	2	No	None/Unknown	No/Unknown	Systemic therapy after surgery	No radiation and/or cancer-directed surgery
1133119	74 years	Other (American Indian/AK Native, Asian/Pacific Islander)	Alive or dead of other cause	Alive or dead due to cancer	63	Alive	Surgery performed	T1a(m)	Blank(s)	Blank(s)	N0	Blank(s)	Blank(s)	M0	Blank(s)	Blank(s)	I	Blank(s)	Blank(s)	Female	2013	9.1.3 Papillary	Well differentiated; Grade I	Not a paired site	Positive histology	739	No	No	No	No	0	98	Blank(s)	Blank(s)	5	2nd of 2 or more primaries	3	Yes	None/Unknown	No/Unknown	Systemic therapy after surgery	No radiation and/or cancer-directed surgery
1134946	67 years	Black	Alive or dead of other cause	Alive or dead due to cancer	7	Alive	Surgery performed	Blank(s)	Blank(s)	T3b	Blank(s)	Blank(s)	N1a	Blank(s)	Blank(s)	M0	Blank(s)	Blank(s)	2	Female	2018	9.1.3 Papillary	Blank(s)	Not a paired site	Positive histology	739	No	No	No	No	7	5	34	300	Blank(s)	2nd of 2 or more primaries	2	No	Radioisotopes (1988+)	No/Unknown	Systemic therapy after surgery	Radiation after surgery
1138243	37 years	White	Alive or dead of other cause	Alive or dead due to cancer	102	Alive	Surgery performed	T3(m)	Blank(s)	Blank(s)	N1b	Blank(s)	Blank(s)	M0	Blank(s)	Blank(s)	I	Blank(s)	Blank(s)	Female	2010	9.1.3 Papillary	Unknown	Not a paired site	Positive histology	739	No	No	No	No	29	17	Blank(s)	Blank(s)	13	2nd of 2 or more primaries	2	No	Radioisotopes (1988+)	No/Unknown	Systemic therapy after surgery	Radiation after surgery
1138786	67 years	White	Alive or dead of other cause	Alive or dead due to cancer	56	Alive	Surgery performed	T1a(m)	Blank(s)	Blank(s)	N1b	Blank(s)	Blank(s)	M0	Blank(s)	Blank(s)	IVA	Blank(s)	Blank(s)	Female	2014	9.1.3 Papillary	Unknown	Not a paired site	Positive histology	739	No	No	No	No	26	5	Blank(s)	Blank(s)	8	One primary only	1	Yes	Radioisotopes (1988+)	No/Unknown	Systemic therapy after surgery	Radiation after surgery
1142375	57 years	White	Alive or dead of other cause	Dead (attributable to causes other than this cancer dx)	67	Dead	Surgery performed	T1b(s)	Blank(s)	Blank(s)	N0	Blank(s)	Blank(s)	M0	Blank(s)	Blank(s)	I	Blank(s)	Blank(s)	Female	2010	9.1.3 Papillary	Unknown	Not a paired site	Positive histology	739	No	No	No	No	7	0	Blank(s)	Blank(s)	20	2nd of 2 or more primaries	3	No	Radioisotopes (1988+)	No/Unknown	Systemic therapy after surgery	Radiation after surgery
1143070	54 years	White	Alive or dead of other cause	Alive or dead due to cancer	78	Alive	Surgery performed	T3(m)	Blank(s)	Blank(s)	N1b	Blank(s)	Blank(s)	M0	Blank(s)	Blank(s)	IVA	Blank(s)	Blank(s)	Male	2012	9.1.3 Papillary	Unknown	Not a paired site	Positive histology	739	No	No	No	No	49	19	Blank(s)	Blank(s)	30	One primary only	1	Yes	Radioisotopes (1988+)	No/Unknown	Systemic therapy after surgery	Radiation after surgery
1144793	55 years	White	Alive or dead of other cause	Alive or dead due to cancer	16	Alive	Surgery performed	Blank(s)	p1A	Blank(s)	Blank(s)	c0	Blank(s)	Blank(s)	c0	Blank(s)	Blank(s)	1	Blank(s)	Male	2017	9.1.3 Papillary	Well differentiated; Grade I	Not a paired site	Positive histology	739	No	No	No	No	0	98	2	Blank(s)	Blank(s)	2nd of 2 or more primaries	2	No	None/Unknown	No/Unknown	Systemic therapy after surgery	No radiation and/or cancer-directed surgery
1144976	74 years	White	Alive or dead of other cause	Dead (attributable to causes other than this cancer dx)	16	Dead	Not recommended	T1a(m)	Blank(s)	Blank(s)	N0	Blank(s)	Blank(s)	M0	Blank(s)	Blank(s)	I	Blank(s)	Blank(s)	Male	2013	9.1.3 Papillary	Unknown	Not a paired site	Positive exfoliative cytology, no positive histology	739	No	No	No	No	0	98	Blank(s)	Blank(s)	6	3rd of 3 or more primaries	3	No	None/Unknown	No/Unknown	No systemic therapy and/or surgical procedures	No radiation and/or cancer-directed surgery
1147236	80 years	White	Alive or dead of other cause	Alive or dead due to cancer	107	Alive	Surgery performed	T3(s)	Blank(s)	Blank(s)	N0	Blank(s)	Blank(s)	M0	Blank(s)	Blank(s)	III	Blank(s)	Blank(s)	Female	2010	9.1.3 Papillary	Unknown	Not a paired site	Positive histology	739	No	No	No	No	7	0	Blank(s)	Blank(s)	22	2nd of 2 or more primaries	2	No	Radioisotopes (1988+)	No/Unknown	Systemic therapy after surgery	Radiation after surgery
1151080	57 years	White	Alive or dead of other cause	Alive or dead due to cancer	0	Alive	Surgery performed	Blank(s)	Blank(s)	T1a	Blank(s)	Blank(s)	N1b	Blank(s)	Blank(s)	M0	Blank(s)	Blank(s)	2	Female	2018	9.1.3 Papillary	Blank(s)	Not a paired site	Positive histology	739	No	No	No	No	35	4	9	100	Blank(s)	2nd of 2 or more primaries	2	No	Radioisotopes (1988+)	No/Unknown	Systemic therapy after surgery	Radiation after surgery
1152615	63 years	White	Alive or dead of other cause	Alive or dead due to cancer	7	Alive	Surgery performed	Blank(s)	Blank(s)	T1a	Blank(s)	Blank(s)	N0a	Blank(s)	Blank(s)	M0	Blank(s)	Blank(s)	1	Female	2018	9.1.3 Papillary	Blank(s)	Not a paired site	Positive histology	739	No	No	No	No	1	0	7	100	Blank(s)	2nd of 2 or more primaries	2	No	None/Unknown	No/Unknown	No systemic therapy and/or surgical procedures	No radiation and/or cancer-directed surgery
1152968	47 years	Other (American Indian/AK Native, Asian/Pacific Islander)	Alive or dead of other cause	Alive or dead due to cancer	105	Alive	Surgery performed	T3(m)	Blank(s)	Blank(s)	N0	Blank(s)	Blank(s)	M0	Blank(s)	Blank(s)	III	Blank(s)	Blank(s)	Female	2010	9.1.3 Papillary	Well differentiated; Grade I	Not a paired site	Positive histology	739	No	No	No	No	0	98	Blank(s)	Blank(s)	25	One primary only	1	Yes	Radioisotopes (1988+)	No/Unknown	Systemic therapy after surgery	Radiation after surgery
1153060	19 years	White	Alive or dead of other cause	Alive or dead due to cancer	106	Alive	Surgery performed	T3(m)	Blank(s)	Blank(s)	N1b	Blank(s)	Blank(s)	M0	Blank(s)	Blank(s)	I	Blank(s)	Blank(s)	Female	2010	9.1.3 Papillary	Unknown	Not a paired site	Positive histology	739	No	No	No	No	18	9	Blank(s)	Blank(s)	12	One primary only	1	Yes	None/Unknown	No/Unknown	No systemic therapy and/or surgical procedures	No radiation and/or cancer-directed surgery
1153197	40 years	Black	Alive or dead of other cause	Alive or dead due to cancer	107	Alive	Surgery performed	T1a(m)	Blank(s)	Blank(s)	N0	Blank(s)	Blank(s)	M0	Blank(s)	Blank(s)	I	Blank(s)	Blank(s)	Female	2010	9.1.3 Papillary	Unknown	Not a paired site	Positive histology	739	No	No	No	No	0	98	Blank(s)	Blank(s)	10	One primary only	1	Yes	None/Unknown	No/Unknown	No systemic therapy and/or surgical procedures	No radiation and/or cancer-directed surgery
1153239	63 years	Black	Alive or dead of other cause	Alive or dead due to cancer	106	Alive	Surgery performed	T1a(s)	Blank(s)	Blank(s)	N0	Blank(s)	Blank(s)	M0	Blank(s)	Blank(s)	I	Blank(s)	Blank(s)	Female	2010	9.1.3 Papillary	Unknown	Not a paired site	Positive histology	739	No	No	No	No	0	98	Blank(s)	Blank(s)	3	One primary only	1	Yes	None/Unknown	No/Unknown	No systemic therapy and/or surgical procedures	No radiation and/or cancer-directed surgery
1153254	52 years	White	Alive or dead of other cause	Alive or dead due to cancer	104	Alive	Surgery performed	T1a(m)	Blank(s)	Blank(s)	N0	Blank(s)	Blank(s)	M0	Blank(s)	Blank(s)	I	Blank(s)	Blank(s)	Female	2010	9.1.3 Papillary	Unknown	Not a paired site	Positive histology	739	No	No	No	No	1	0	Blank(s)	Blank(s)	10	One primary only	1	Yes	None/Unknown	No/Unknown	No systemic therapy and/or surgical procedures	No radiation and/or cancer-directed surgery
1153330	57 years	White	Alive or dead of other cause	Alive or dead due to cancer	81	Alive	Surgery performed	T1b(s)	Blank(s)	Blank(s)	N1NOS	Blank(s)	Blank(s)	M0	Blank(s)	Blank(s)	UNK Stage	Blank(s)	Blank(s)	Female	2010	9.1.3 Papillary	Unknown	Right - origin of primary	Positive histology	739	No	No	No	No	1	1	Blank(s)	Blank(s)	12	One primary only	1	Yes	Radiation, NOS method or source not specified	No/Unknown	No systemic therapy and/or surgical procedures	Radiation after surgery
1153371	29 years	White	Alive or dead of other cause	Alive or dead due to cancer	106	Alive	Surgery performed	T1a(s)	Blank(s)	Blank(s)	N1a	Blank(s)	Blank(s)	M0	Blank(s)	Blank(s)	I	Blank(s)	Blank(s)	Female	2010	9.1.3 Papillary	Unknown	Not a paired site	Positive histology	739	No	No	No	No	6	1	Blank(s)	Blank(s)	990	One primary only	1	Yes	None/Unknown	No/Unknown	No systemic therapy and/or surgical procedures	No radiation and/or cancer-directed surgery
1153448	54 years	White	Alive or dead of other cause	Alive or dead due to cancer	105	Alive	Surgery performed	T3	Blank(s)	Blank(s)	N0	Blank(s)	Blank(s)	M0	Blank(s)	Blank(s)	III	Blank(s)	Blank(s)	Male	2010	9.1.3 Papillary	Well differentiated; Grade I	Right - origin of primary	Positive histology	739	No	No	No	No	0	98	Blank(s)	Blank(s)	42	One primary only	1	Yes	None/Unknown	No/Unknown	No systemic therapy and/or surgical procedures	No radiation and/or cancer-directed surgery
1153449	34 years	White	Alive or dead of other cause	Alive or dead due to cancer	105	Alive	Surgery performed	T1a(m)	Blank(s)	Blank(s)	N1b	Blank(s)	Blank(s)	M0	Blank(s)	Blank(s)	I	Blank(s)	Blank(s)	Female	2010	9.1.3 Papillary	Unknown	Right - origin of primary	Positive histology	739	No	No	No	No	8	1	Blank(s)	Blank(s)	5	One primary only	1	Yes	Radioisotopes (1988+)	No/Unknown	Systemic therapy after surgery	Radiation after surgery
1153530	59 years	White	Alive or dead of other cause	Alive or dead due to cancer	104	Alive	Surgery performed	T3(m)	Blank(s)	Blank(s)	N1b	Blank(s)	Blank(s)	M0	Blank(s)	Blank(s)	IVA	Blank(s)	Blank(s)	Male	2010	9.1.3 Papillary	Unknown	Bilateral, single primary	Positive histology	739	No	No	No	No	7	4	Blank(s)	Blank(s)	17	1st of 2 or more primaries	3	Yes	Radioisotopes (1988+)	No/Unknown	No systemic therapy and/or surgical procedures	Radiation after surgery
1154014	63 years	Other (American Indian/AK Native, Asian/Pacific Islander)	Alive or dead of other cause	Dead (attributable to causes other than this cancer dx)	15	Dead	Not recommended	TX	Blank(s)	Blank(s)	N0	Blank(s)	Blank(s)	M0	Blank(s)	Blank(s)	UNK Stage	Blank(s)	Blank(s)	Female	2011	9.1.3 Papillary	Unknown	Not a paired site	Positive exfoliative cytology, no positive histology	739	No	No	No	No	0	98	Blank(s)	Blank(s)	999	2nd of 2 or more primaries	2	No	None/Unknown	No/Unknown	No systemic therapy and/or surgical procedures	No radiation and/or cancer-directed surgery
1154100	54 years	Other (American Indian/AK Native, Asian/Pacific Islander)	Alive or dead of other cause	Alive or dead due to cancer	107	Alive	Surgery performed	T1a(s)	Blank(s)	Blank(s)	N0	Blank(s)	Blank(s)	M0	Blank(s)	Blank(s)	I	Blank(s)	Blank(s)	Female	2010	9.1.3 Papillary	Unknown	Not a paired site	Positive histology	739	No	No	No	No	0	98	Blank(s)	Blank(s)	991	One primary only	1	Yes	None/Unknown	No/Unknown	No systemic therapy and/or surgical procedures	No radiation and/or cancer-directed surgery
1154249	72 years	White	Alive or dead of other cause	Alive or dead due to cancer	27	Alive	Surgery performed	Blank(s)	p1A	Blank(s)	Blank(s)	p1B	Blank(s)	Blank(s)	c0	Blank(s)	Blank(s)	4A	Blank(s)	Male	2016	9.1.3 Papillary	Well differentiated; Grade I	Not a paired site	Positive histology	739	No	No	No	No	47	16	10	Blank(s)	Blank(s)	2nd of 2 or more primaries	2	No	None/Unknown	No/Unknown	No systemic therapy and/or surgical procedures	No radiation and/or cancer-directed surgery
1154430	49 years	White	Alive or dead of other cause	Alive or dead due to cancer	99	Alive	Surgery performed	T1b(m)	Blank(s)	Blank(s)	N0	Blank(s)	Blank(s)	M0	Blank(s)	Blank(s)	I	Blank(s)	Blank(s)	Female	2010	9.1.3 Papillary	Well differentiated; Grade I	Not a paired site	Positive histology	739	No	No	No	No	1	0	Blank(s)	Blank(s)	18	One primary only	1	Yes	Radioisotopes (1988+)	No/Unknown	Systemic therapy after surgery	Radiation after surgery
1154518	48 years	Other (American Indian/AK Native, Asian/Pacific Islander)	Alive or dead of other cause	Alive or dead due to cancer	101	Alive	Surgery performed	T3(m)	Blank(s)	Blank(s)	N1b	Blank(s)	Blank(s)	M0	Blank(s)	Blank(s)	IVA	Blank(s)	Blank(s)	Female	2010	9.1.3 Papillary	Unknown	Not a paired site	Positive histology	739	No	No	No	No	10	3	Blank(s)	Blank(s)	25	One primary only	1	Yes	None/Unknown	No/Unknown	No systemic therapy and/or surgical procedures	No radiation and/or cancer-directed surgery
1154618	18 years	White	Alive or dead of other cause	Alive or dead due to cancer	99	Alive	Surgery performed	T1b(s)	Blank(s)	Blank(s)	N1a	Blank(s)	Blank(s)	M0	Blank(s)	Blank(s)	I	Blank(s)	Blank(s)	Male	2010	9.1.3 Papillary	Well differentiated; Grade I	Not a paired site	Positive histology	739	No	No	No	No	9	5	Blank(s)	Blank(s)	20	One primary only	1	Yes	Radioisotopes (1988+)	No/Unknown	No systemic therapy and/or surgical procedures	Radiation after surgery
1154667	23 years	White	Alive or dead of other cause	Alive or dead due to cancer	98	Alive	Surgery performed	T1a(m)	Blank(s)	Blank(s)	N1a	Blank(s)	Blank(s)	M0	Blank(s)	Blank(s)	I	Blank(s)	Blank(s)	Male	2010	9.1.3 Papillary	Moderately differentiated; Grade II	Not a paired site	Positive histology	739	No	No	No	No	26	13	Blank(s)	Blank(s)	9	One primary only	1	Yes	Radioisotopes (1988+)	No/Unknown	Systemic therapy after surgery	Radiation after surgery
1154676	61 years	White	Alive or dead of other cause	Alive or dead due to cancer	106	Alive	Surgery performed	T1a(m)	Blank(s)	Blank(s)	N0	Blank(s)	Blank(s)	M0	Blank(s)	Blank(s)	I	Blank(s)	Blank(s)	Female	2010	9.1.3 Papillary	Unknown	Right - origin of primary	Positive exfoliative cytology, no positive histology	739	No	No	No	No	0	98	Blank(s)	Blank(s)	8	One primary only	1	Yes	None/Unknown	No/Unknown	No systemic therapy and/or surgical procedures	No radiation and/or cancer-directed surgery
1154709	44 years	White	Alive or dead of other cause	Alive or dead due to cancer	104	Alive	Surgery performed	T1a(m)	Blank(s)	Blank(s)	N0	Blank(s)	Blank(s)	M0	Blank(s)	Blank(s)	I	Blank(s)	Blank(s)	Female	2010	9.1.3 Papillary	Well differentiated; Grade I	Not a paired site	Positive histology	739	No	No	No	No	5	0	Blank(s)	Blank(s)	5	One primary only	1	Yes	None/Unknown	No/Unknown	No systemic therapy and/or surgical procedures	No radiation and/or cancer-directed surgery
1154717	49 years	White	Alive or dead of other cause	Alive or dead due to cancer	85	Alive	Surgery performed	T1a(s)	Blank(s)	Blank(s)	N1a	Blank(s)	Blank(s)	M0	Blank(s)	Blank(s)	III	Blank(s)	Blank(s)	Female	2010	9.1.3 Papillary	Well differentiated; Grade I	Not a paired site	Positive histology	739	No	No	No	No	3	1	Blank(s)	Blank(s)	9	One primary only	1	Yes	Radioisotopes (1988+)	No/Unknown	Systemic therapy after surgery	Radiation after surgery
1154752	58 years	White	Alive or dead of other cause	Alive or dead due to cancer	103	Alive	Surgery performed	T1b(m)	Blank(s)	Blank(s)	N0	Blank(s)	Blank(s)	M0	Blank(s)	Blank(s)	I	Blank(s)	Blank(s)	Male	2010	9.1.3 Papillary	Well differentiated; Grade I	Not a paired site	Positive histology	739	No	No	No	No	0	98	Blank(s)	Blank(s)	15	One primary only	1	Yes	None/Unknown	No/Unknown	No systemic therapy and/or surgical procedures	No radiation and/or cancer-directed surgery
1154853	53 years	White	Alive or dead of other cause	Alive or dead due to cancer	100	Alive	Surgery performed	T1a(s)	Blank(s)	Blank(s)	N0	Blank(s)	Blank(s)	M0	Blank(s)	Blank(s)	I	Blank(s)	Blank(s)	Female	2010	9.1.3 Papillary	Unknown	Not a paired site	Positive histology	739	No	No	No	No	4	0	Blank(s)	Blank(s)	5	One primary only	1	Yes	None/Unknown	No/Unknown	No systemic therapy and/or surgical procedures	No radiation and/or cancer-directed surgery
1154880	40 years	White	Alive or dead of other cause	Alive or dead due to cancer	10	Alive	Surgery performed	T3(s)	Blank(s)	Blank(s)	N1b	Blank(s)	Blank(s)	M0	Blank(s)	Blank(s)	I	Blank(s)	Blank(s)	Male	2010	9.1.3 Papillary	Unknown	Not a paired site	Positive histology	739	No	No	No	No	12	6	Blank(s)	Blank(s)	55	One primary only	1	Yes	Radioisotopes (1988+)	No/Unknown	No systemic therapy and/or surgical procedures	Radiation after surgery
1154883	69 years	White	Alive or dead of other cause	Alive or dead due to cancer	101	Alive	Surgery performed	T1a(m)	Blank(s)	Blank(s)	N0	Blank(s)	Blank(s)	M0	Blank(s)	Blank(s)	I	Blank(s)	Blank(s)	Female	2010	9.1.3 Papillary	Unknown	Not a paired site	Positive histology	739	No	No	No	No	3	0	Blank(s)	Blank(s)	10	One primary only	1	Yes	Radioisotopes (1988+)	No/Unknown	No systemic therapy and/or surgical procedures	Radiation after surgery
1154915	56 years	White	Alive or dead of other cause	Alive or dead due to cancer	107	Alive	Surgery performed	T1b(s)	Blank(s)	Blank(s)	N0	Blank(s)	Blank(s)	M0	Blank(s)	Blank(s)	UNK Stage	Blank(s)	Blank(s)	Female	2010	9.1.3 Papillary	Unknown	Not a paired site	Positive histology	739	No	No	No	No	8	0	Blank(s)	Blank(s)	14	1st of 2 or more primaries	2	Yes	Radioisotopes (1988+)	No/Unknown	No systemic therapy and/or surgical procedures	Radiation after surgery
1155136	49 years	White	Alive or dead of other cause	Alive or dead due to cancer	107	Alive	Not recommended	T2(s)	Blank(s)	Blank(s)	N0	Blank(s)	Blank(s)	M0	Blank(s)	Blank(s)	II	Blank(s)	Blank(s)	Male	2010	9.1.3 Papillary	Unknown	Not a paired site	Positive histology	739	No	No	No	No	0	98	Blank(s)	Blank(s)	21	One primary only	1	Yes	None/Unknown	No/Unknown	No systemic therapy and/or surgical procedures	No radiation and/or cancer-directed surgery
1155195	46 years	Other (American Indian/AK Native, Asian/Pacific Islander)	Alive or dead of other cause	Alive or dead due to cancer	100	Alive	Surgery performed	T4b(s)	Blank(s)	Blank(s)	N1a	Blank(s)	Blank(s)	M0	Blank(s)	Blank(s)	IVB	Blank(s)	Blank(s)	Female	2010	9.1.3 Papillary	Undifferentiated; anaplastic; Grade IV	Not a paired site	Positive histology	739	No	No	No	No	4	4	Blank(s)	Blank(s)	30	One primary only	1	Yes	Radioisotopes (1988+)	No/Unknown	Systemic therapy after surgery	Radiation after surgery
1155394	75 years	White	Alive or dead of other cause	Alive or dead due to cancer	106	Alive	Surgery performed	T3(m)	Blank(s)	Blank(s)	N1NOS	Blank(s)	Blank(s)	M0	Blank(s)	Blank(s)	UNK Stage	Blank(s)	Blank(s)	Female	2010	9.1.3 Papillary	Unknown	Not a paired site	Positive histology	739	No	No	No	No	16	1	Blank(s)	Blank(s)	20	One primary only	1	Yes	Radioisotopes (1988+)	No/Unknown	Systemic therapy after surgery	Radiation after surgery
1155407	63 years	White	Dead (attributable to this cancer dx)	Alive or dead due to cancer	84	Dead	Surgery performed	T3(s)	Blank(s)	Blank(s)	N1NOS	Blank(s)	Blank(s)	M1	Blank(s)	Blank(s)	IVC	Blank(s)	Blank(s)	Male	2010	9.1.3 Papillary	Well differentiated; Grade I	Not a paired site	Positive histology	739	No	No	No	No	26	5	Blank(s)	Blank(s)	65	One primary only	1	Yes	Radioisotopes (1988+)	No/Unknown	Systemic therapy after surgery	Radiation after surgery
1155501	22 years	White	Alive or dead of other cause	Alive or dead due to cancer	105	Alive	Surgery performed	T1b(m)	Blank(s)	Blank(s)	N1a	Blank(s)	Blank(s)	M0	Blank(s)	Blank(s)	I	Blank(s)	Blank(s)	Female	2010	9.1.3 Papillary	Unknown	Not a paired site	Positive histology	739	No	No	No	No	11	7	Blank(s)	Blank(s)	15	One primary only	1	Yes	Radioisotopes (1988+)	No/Unknown	Systemic therapy after surgery	Radiation after surgery
1155595	47 years	Other (American Indian/AK Native, Asian/Pacific Islander)	Alive or dead of other cause	Alive or dead due to cancer	104	Alive	Surgery performed	T1b(s)	Blank(s)	Blank(s)	N0	Blank(s)	Blank(s)	M0	Blank(s)	Blank(s)	I	Blank(s)	Blank(s)	Female	2010	9.1.3 Papillary	Unknown	Not a paired site	Positive histology	739	No	No	No	No	0	98	Blank(s)	Blank(s)	12	One primary only	1	Yes	Radioactive implants (includes brachytherapy) (1988+)	No/Unknown	No systemic therapy and/or surgical procedures	Radiation after surgery
1155999	26 years	Other (American Indian/AK Native, Asian/Pacific Islander)	Alive or dead of other cause	Alive or dead due to cancer	105	Alive	Surgery performed	T2(s)	Blank(s)	Blank(s)	N0	Blank(s)	Blank(s)	M0	Blank(s)	Blank(s)	I	Blank(s)	Blank(s)	Female	2010	9.1.3 Papillary	Well differentiated; Grade I	Not a paired site	Positive histology	739	No	No	No	No	0	98	Blank(s)	Blank(s)	25	One primary only	1	Yes	Radioisotopes (1988+)	No/Unknown	Sequence unknown	Radiation after surgery
1156129	41 years	Other (American Indian/AK Native, Asian/Pacific Islander)	Alive or dead of other cause	Alive or dead due to cancer	105	Alive	Surgery performed	T3(m)	Blank(s)	Blank(s)	N0	Blank(s)	Blank(s)	M0	Blank(s)	Blank(s)	I	Blank(s)	Blank(s)	Female	2010	9.1.3 Papillary	Unknown	Not a paired site	Positive histology	739	No	No	No	No	4	0	Blank(s)	Blank(s)	8	One primary only	1	Yes	None/Unknown	No/Unknown	Systemic therapy after surgery	No radiation and/or cancer-directed surgery
1156199	69 years	Black	Alive or dead of other cause	Alive or dead due to cancer	74	Alive	Surgery performed	T4b(s)	Blank(s)	Blank(s)	N1NOS	Blank(s)	Blank(s)	M0	Blank(s)	Blank(s)	IVB	Blank(s)	Blank(s)	Female	2012	9.1.3 Papillary	Unknown	Left - origin of primary	Positive histology	739	No	No	No	No	4	1	Blank(s)	Blank(s)	10	2nd of 2 or more primaries	2	Yes	Radioisotopes (1988+)	No/Unknown	Systemic therapy after surgery	Radiation after surgery
1156203	15 years	Other (American Indian/AK Native, Asian/Pacific Islander)	Alive or dead of other cause	Alive or dead due to cancer	106	Alive	Surgery performed	T3(s)	Blank(s)	Blank(s)	N1b	Blank(s)	Blank(s)	M0	Blank(s)	Blank(s)	I	Blank(s)	Blank(s)	Female	2010	9.1.3 Papillary	Unknown	Not a paired site	Positive histology	739	No	No	No	No	23	8	Blank(s)	Blank(s)	50	One primary only	1	Yes	Radioisotopes (1988+)	No/Unknown	No systemic therapy and/or surgical procedures	Radiation after surgery
1156267	51 years	White	Alive or dead of other cause	Alive or dead due to cancer	69	Alive	Surgery performed	T1a(s)	Blank(s)	Blank(s)	N0	Blank(s)	Blank(s)	M0	Blank(s)	Blank(s)	I	Blank(s)	Blank(s)	Male	2010	9.1.3 Papillary	Unknown	Right - origin of primary	Positive histology	739	No	No	No	No	0	98	Blank(s)	Blank(s)	2	One primary only	1	Yes	None/Unknown	No/Unknown	No systemic therapy and/or surgical procedures	No radiation and/or cancer-directed surgery
1156510	65 years	Other (American Indian/AK Native, Asian/Pacific Islander)	Alive or dead of other cause	Alive or dead due to cancer	106	Alive	Surgery performed	T3(s)	Blank(s)	Blank(s)	N0	Blank(s)	Blank(s)	M0	Blank(s)	Blank(s)	III	Blank(s)	Blank(s)	Male	2010	9.1.3 Papillary	Unknown	Not a paired site	Positive histology	739	No	No	No	No	0	98	Blank(s)	Blank(s)	53	One primary only	1	Yes	Radioisotopes (1988+)	No/Unknown	Systemic therapy after surgery	Radiation after surgery
1156583	51 years	Other (American Indian/AK Native, Asian/Pacific Islander)	Alive or dead of other cause	Alive or dead due to cancer	106	Alive	Surgery performed	T2(s)	Blank(s)	Blank(s)	N0	Blank(s)	Blank(s)	M0	Blank(s)	Blank(s)	II	Blank(s)	Blank(s)	Female	2010	9.1.3 Papillary	Unknown	Not a paired site	Positive histology	739	No	No	No	No	3	0	Blank(s)	Blank(s)	21	One primary only	1	Yes	Radioisotopes (1988+)	No/Unknown	Systemic therapy after surgery	Radiation after surgery
1157030	23 years	Other (American Indian/AK Native, Asian/Pacific Islander)	Alive or dead of other cause	Alive or dead due to cancer	101	Alive	Surgery performed	T3(s)	Blank(s)	Blank(s)	N1a	Blank(s)	Blank(s)	M0	Blank(s)	Blank(s)	I	Blank(s)	Blank(s)	Female	2010	9.1.3 Papillary	Unknown	Not a paired site	Positive histology	739	No	No	No	No	3	3	Blank(s)	Blank(s)	25	One primary only	1	Yes	Radioisotopes (1988+)	No/Unknown	Systemic therapy after surgery	Radiation after surgery
1157196	77 years	White	Alive or dead of other cause	Alive or dead due to cancer	103	Alive	Surgery performed	T1b(s)	Blank(s)	Blank(s)	N0	Blank(s)	Blank(s)	M0	Blank(s)	Blank(s)	I	Blank(s)	Blank(s)	Female	2010	9.1.3 Papillary	Unknown	Not a paired site	Positive histology	739	No	No	No	No	0	98	Blank(s)	Blank(s)	20	One primary only	1	Yes	None/Unknown	No/Unknown	Systemic therapy after surgery	No radiation and/or cancer-directed surgery
1157234	38 years	White	Alive or dead of other cause	Alive or dead due to cancer	100	Alive	Surgery performed	T1b(m)	Blank(s)	Blank(s)	N1a	Blank(s)	Blank(s)	M0	Blank(s)	Blank(s)	I	Blank(s)	Blank(s)	Male	2010	9.1.3 Papillary	Unknown	Not a paired site	Positive histology	739	No	No	No	No	2	2	Blank(s)	Blank(s)	18	One primary only	1	Yes	Radioisotopes (1988+)	No/Unknown	Systemic therapy after surgery	Radiation after surgery
1157590	39 years	Other (American Indian/AK Native, Asian/Pacific Islander)	Alive or dead of other cause	Alive or dead due to cancer	102	Alive	Surgery performed	T1b(m)	Blank(s)	Blank(s)	N0	Blank(s)	Blank(s)	M0	Blank(s)	Blank(s)	I	Blank(s)	Blank(s)	Female	2010	9.1.3 Papillary	Unknown	Not a paired site	Positive histology	739	No	No	No	No	0	98	Blank(s)	Blank(s)	11	One primary only	1	Yes	Radioisotopes (1988+)	No/Unknown	Systemic therapy after surgery	Radiation after surgery
1157885	57 years	White	Alive or dead of other cause	Alive or dead due to cancer	104	Alive	Surgery performed	T1a(s)	Blank(s)	Blank(s)	N0	Blank(s)	Blank(s)	M0	Blank(s)	Blank(s)	I	Blank(s)	Blank(s)	Male	2010	9.1.3 Papillary	Well differentiated; Grade I	Not a paired site	Positive histology	739	No	No	No	No	9	0	Blank(s)	Blank(s)	8	One primary only	1	Yes	Radioisotopes (1988+)	No/Unknown	Systemic therapy after surgery	Radiation after surgery
1157983	44 years	White	Alive or dead of other cause	Alive or dead due to cancer	105	Alive	Surgery performed	T1b(s)	Blank(s)	Blank(s)	N1b	Blank(s)	Blank(s)	M0	Blank(s)	Blank(s)	I	Blank(s)	Blank(s)	Female	2010	9.1.3 Papillary	Unknown	Not a paired site	Positive histology	739	No	No	No	No	15	13	Blank(s)	Blank(s)	15	One primary only	1	Yes	Radioisotopes (1988+)	No/Unknown	Systemic therapy after surgery	Radiation after surgery
1158337	53 years	Other (American Indian/AK Native, Asian/Pacific Islander)	Alive or dead of other cause	Alive or dead due to cancer	103	Alive	Surgery performed	T1a(m)	Blank(s)	Blank(s)	N0	Blank(s)	Blank(s)	M0	Blank(s)	Blank(s)	I	Blank(s)	Blank(s)	Female	2010	9.1.3 Papillary	Well differentiated; Grade I	Left - origin of primary	Positive histology	739	No	No	No	No	4	0	Blank(s)	Blank(s)	9	One primary only	1	Yes	Radioisotopes (1988+)	No/Unknown	No systemic therapy and/or surgical procedures	Radiation after surgery
1158390	65 years	Other (American Indian/AK Native, Asian/Pacific Islander)	Alive or dead of other cause	Alive or dead due to cancer	102	Alive	Surgery performed	TX	Blank(s)	Blank(s)	NX	Blank(s)	Blank(s)	M0	Blank(s)	Blank(s)	UNK Stage	Blank(s)	Blank(s)	Female	2010	9.1.3 Papillary	Unknown	Left - origin of primary	Positive exfoliative cytology, no positive histology	739	Unknown	Unknown	Unknown	Unknown	0	98	Blank(s)	Blank(s)	999	One primary only	1	Yes	None/Unknown	No/Unknown	Systemic therapy after surgery	No radiation and/or cancer-directed surgery
1158407	46 years	White	Alive or dead of other cause	Alive or dead due to cancer	62	Alive	Surgery performed	T1a(s)	Blank(s)	Blank(s)	N0	Blank(s)	Blank(s)	M0	Blank(s)	Blank(s)	I	Blank(s)	Blank(s)	Female	2010	9.1.3 Papillary	Unknown	Not a paired site	Positive histology	739	No	No	No	No	0	98	Blank(s)	Blank(s)	9	One primary only	1	Yes	None/Unknown	No/Unknown	Systemic therapy after surgery	No radiation and/or cancer-directed surgery
1158483	61 years	Other (American Indian/AK Native, Asian/Pacific Islander)	Alive or dead of other cause	Alive or dead due to cancer	107	Alive	Surgery performed	T1a(s)	Blank(s)	Blank(s)	N0	Blank(s)	Blank(s)	M0	Blank(s)	Blank(s)	I	Blank(s)	Blank(s)	Female	2010	9.1.3 Papillary	Unknown	Not a paired site	Positive histology	739	No	No	No	No	0	98	Blank(s)	Blank(s)	3	One primary only	1	Yes	None/Unknown	No/Unknown	Systemic therapy after surgery	No radiation and/or cancer-directed surgery
1158801	51 years	White	Alive or dead of other cause	Alive or dead due to cancer	44	Alive	Surgery performed	T1a(m)	Blank(s)	Blank(s)	N0	Blank(s)	Blank(s)	M0	Blank(s)	Blank(s)	I	Blank(s)	Blank(s)	Female	2015	9.1.3 Papillary	Unknown	Not a paired site	Positive histology	739	No	No	No	No	11	0	Blank(s)	Blank(s)	9	2nd of 2 or more primaries	2	No	None/Unknown	No/Unknown	No systemic therapy and/or surgical procedures	No radiation and/or cancer-directed surgery
1158817	24 years	White	Alive or dead of other cause	Alive or dead due to cancer	99	Alive	Surgery performed	T1a(s)	Blank(s)	Blank(s)	N0	Blank(s)	Blank(s)	M0	Blank(s)	Blank(s)	I	Blank(s)	Blank(s)	Female	2010	9.1.3 Papillary	Unknown	Not a paired site	Positive histology	739	No	No	No	No	1	0	Blank(s)	Blank(s)	3	One primary only	1	Yes	None/Unknown	No/Unknown	No systemic therapy and/or surgical procedures	No radiation and/or cancer-directed surgery
1158909	53 years	White	Alive or dead of other cause	Alive or dead due to cancer	101	Alive	Surgery performed	T1a(m)	Blank(s)	Blank(s)	N0	Blank(s)	Blank(s)	M0	Blank(s)	Blank(s)	I	Blank(s)	Blank(s)	Female	2010	9.1.3 Papillary	Unknown	Not a paired site	Positive histology	739	No	No	No	No	0	98	Blank(s)	Blank(s)	5	One primary only	1	Yes	None/Unknown	No/Unknown	Systemic therapy after surgery	No radiation and/or cancer-directed surgery
1158968	46 years	Unknown	Alive or dead of other cause	Alive or dead due to cancer	102	Alive	Surgery performed	T1a(s)	Blank(s)	Blank(s)	N0	Blank(s)	Blank(s)	M0	Blank(s)	Blank(s)	I	Blank(s)	Blank(s)	Female	2010	9.1.3 Papillary	Unknown	Not a paired site	Positive histology	739	No	No	No	No	0	98	Blank(s)	Blank(s)	6	One primary only	1	Yes	None/Unknown	No/Unknown	No systemic therapy and/or surgical procedures	No radiation and/or cancer-directed surgery
1159136	56 years	White	Alive or dead of other cause	Alive or dead due to cancer	107	Alive	Surgery performed	T1b(m)	Blank(s)	Blank(s)	N0	Blank(s)	Blank(s)	M0	Blank(s)	Blank(s)	I	Blank(s)	Blank(s)	Female	2010	9.1.3 Papillary	Unknown	Not a paired site	Positive histology	739	No	No	No	No	0	98	Blank(s)	Blank(s)	12	One primary only	1	Yes	Radioisotopes (1988+)	No/Unknown	No systemic therapy and/or surgical procedures	Radiation after surgery
1159139	69 years	Other (American Indian/AK Native, Asian/Pacific Islander)	Alive or dead of other cause	Alive or dead due to cancer	88	Alive	Surgery performed	T1a(m)	Blank(s)	Blank(s)	N0	Blank(s)	Blank(s)	M0	Blank(s)	Blank(s)	I	Blank(s)	Blank(s)	Female	2010	9.1.3 Papillary	Unknown	Not a paired site	Positive histology	739	No	No	No	No	0	98	Blank(s)	Blank(s)	6	One primary only	1	Yes	None/Unknown	No/Unknown	No systemic therapy and/or surgical procedures	No radiation and/or cancer-directed surgery
1159206	48 years	White	Alive or dead of other cause	Dead (attributable to causes other than this cancer dx)	99	Dead	Surgery performed	T1b(s)	Blank(s)	Blank(s)	N0	Blank(s)	Blank(s)	M0	Blank(s)	Blank(s)	I	Blank(s)	Blank(s)	Female	2010	9.1.3 Papillary	Unknown	Not a paired site	Positive histology	739	No	No	No	No	0	98	Blank(s)	Blank(s)	12	2nd of 2 or more primaries	2	No	None/Unknown	No/Unknown	Systemic therapy after surgery	No radiation and/or cancer-directed surgery
1159688	75 years	Unknown	Alive or dead of other cause	Alive or dead due to cancer	5	Alive	Surgery performed	Blank(s)	Blank(s)	T1a	Blank(s)	Blank(s)	N1	Blank(s)	Blank(s)	M0	Blank(s)	Blank(s)	2	Female	2018	9.1.3 Papillary	Blank(s)	Not a paired site	Positive histology	739	No	No	No	No	3	1	9	100	Blank(s)	One primary only	1	Yes	None/Unknown	No/Unknown	Systemic therapy after surgery	No radiation and/or cancer-directed surgery
1159689	51 years	Other (American Indian/AK Native, Asian/Pacific Islander)	Alive or dead of other cause	Alive or dead due to cancer	103	Alive	Surgery performed	T3(m)	Blank(s)	Blank(s)	N1b	Blank(s)	Blank(s)	M0	Blank(s)	Blank(s)	IVA	Blank(s)	Blank(s)	Female	2010	9.1.3 Papillary	Unknown	Not a paired site	Positive histology	739	No	No	No	No	64	23	Blank(s)	Blank(s)	16	One primary only	1	Yes	Radioisotopes (1988+)	No/Unknown	No systemic therapy and/or surgical procedures	Radiation after surgery
1159709	50 years	Other (American Indian/AK Native, Asian/Pacific Islander)	Dead (attributable to this cancer dx)	Alive or dead due to cancer	85	Dead	Surgery performed	T1a(s)	Blank(s)	Blank(s)	N0	Blank(s)	Blank(s)	M0	Blank(s)	Blank(s)	I	Blank(s)	Blank(s)	Female	2010	9.1.3 Papillary	Unknown	Not a paired site	Positive histology	739	No	No	No	No	0	98	Blank(s)	Blank(s)	990	2nd of 2 or more primaries	3	No	None/Unknown	No/Unknown	No systemic therapy and/or surgical procedures	No radiation and/or cancer-directed surgery
1159757	27 years	Other (American Indian/AK Native, Asian/Pacific Islander)	Alive or dead of other cause	Alive or dead due to cancer	106	Alive	Surgery performed	T2(m)	Blank(s)	Blank(s)	N1a	Blank(s)	Blank(s)	M0	Blank(s)	Blank(s)	I	Blank(s)	Blank(s)	Female	2010	9.1.3 Papillary	Unknown	Not a paired site	Positive histology	739	No	No	No	No	4	3	Blank(s)	Blank(s)	30	One primary only	1	Yes	None/Unknown	No/Unknown	Systemic therapy after surgery	No radiation and/or cancer-directed surgery
1160294	40 years	Other (American Indian/AK Native, Asian/Pacific Islander)	Alive or dead of other cause	Alive or dead due to cancer	101	Alive	Surgery performed	T1b(m)	Blank(s)	Blank(s)	N1a	Blank(s)	Blank(s)	M0	Blank(s)	Blank(s)	I	Blank(s)	Blank(s)	Female	2010	9.1.3 Papillary	Unknown	Not a paired site	Positive histology	739	No	No	No	No	8	3	Blank(s)	Blank(s)	13	One primary only	1	Yes	Radioisotopes (1988+)	No/Unknown	No systemic therapy and/or surgical procedures	Radiation after surgery
1160614	53 years	Other (American Indian/AK Native, Asian/Pacific Islander)	Alive or dead of other cause	Alive or dead due to cancer	88	Alive	Surgery performed	T3(m)	Blank(s)	Blank(s)	N0	Blank(s)	Blank(s)	M0	Blank(s)	Blank(s)	III	Blank(s)	Blank(s)	Female	2011	9.1.3 Papillary	Well differentiated; Grade I	Not a paired site	Positive histology	739	No	No	No	No	0	98	Blank(s)	Blank(s)	41	2nd of 2 or more primaries	2	No	Radioisotopes (1988+)	No/Unknown	No systemic therapy and/or surgical procedures	Radiation after surgery
1160722	68 years	Other (American Indian/AK Native, Asian/Pacific Islander)	Dead (attributable to this cancer dx)	Alive or dead due to cancer	103	Dead	Surgery performed	T3(s)	Blank(s)	Blank(s)	N1a	Blank(s)	Blank(s)	M0	Blank(s)	Blank(s)	III	Blank(s)	Blank(s)	Female	2010	9.1.3 Papillary	Unknown	Not a paired site	Positive histology	739	No	No	No	No	13	8	Blank(s)	Blank(s)	47	One primary only	1	Yes	Radioisotopes (1988+)	No/Unknown	No systemic therapy and/or surgical procedures	Radiation after surgery
1160737	63 years	White	Alive or dead of other cause	Alive or dead due to cancer	37	Alive	Surgery performed	T1b(m)	Blank(s)	Blank(s)	N1b	Blank(s)	Blank(s)	M0	Blank(s)	Blank(s)	IVA	Blank(s)	Blank(s)	Male	2015	9.1.3 Papillary	Unknown	Not a paired site	Positive histology	739	No	No	No	No	9	4	Blank(s)	Blank(s)	11	2nd of 2 or more primaries	2	No	None/Unknown	No/Unknown	No systemic therapy and/or surgical procedures	No radiation and/or cancer-directed surgery
1161039	44 years	White	Alive or dead of other cause	Alive or dead due to cancer	105	Alive	Surgery performed	T4a(m)	Blank(s)	Blank(s)	N1b	Blank(s)	Blank(s)	M0	Blank(s)	Blank(s)	I	Blank(s)	Blank(s)	Male	2010	9.1.3 Papillary	Well differentiated; Grade I	Not a paired site	Positive histology	739	No	No	No	No	16	13	Blank(s)	Blank(s)	12	One primary only	1	Yes	None/Unknown	No/Unknown	Systemic therapy after surgery	No radiation and/or cancer-directed surgery
1161296	45 years	White	Alive or dead of other cause	Alive or dead due to cancer	99	Alive	Surgery performed	T4b(s)	Blank(s)	Blank(s)	N1a	Blank(s)	Blank(s)	M0	Blank(s)	Blank(s)	IVB	Blank(s)	Blank(s)	Female	2010	9.1.3 Papillary	Unknown	Not a paired site	Positive histology	739	No	No	No	No	1	1	Blank(s)	Blank(s)	46	One primary only	1	Yes	Radioactive implants (includes brachytherapy) (1988+)	No/Unknown	Systemic therapy after surgery	Radiation after surgery
1161360	18 years	White	Alive or dead of other cause	Alive or dead due to cancer	102	Alive	Surgery performed	T3(m)	Blank(s)	Blank(s)	N1a	Blank(s)	Blank(s)	M0	Blank(s)	Blank(s)	I	Blank(s)	Blank(s)	Male	2010	9.1.3 Papillary	Well differentiated; Grade I	Not a paired site	Positive histology	739	No	No	No	No	30	28	Blank(s)	Blank(s)	12	One primary only	1	Yes	Radioisotopes (1988+)	No/Unknown	Systemic therapy after surgery	Radiation after surgery
1161424	38 years	White	Alive or dead of other cause	Alive or dead due to cancer	104	Alive	Surgery performed	T1a(s)	Blank(s)	Blank(s)	N0	Blank(s)	Blank(s)	M0	Blank(s)	Blank(s)	I	Blank(s)	Blank(s)	Female	2010	9.1.3 Papillary	Unknown	Not a paired site	Positive histology	739	No	No	No	No	0	98	Blank(s)	Blank(s)	2	One primary only	1	Yes	Radioisotopes (1988+)	No/Unknown	Systemic therapy after surgery	Radiation after surgery
1161612	57 years	Other (American Indian/AK Native, Asian/Pacific Islander)	Alive or dead of other cause	Alive or dead due to cancer	100	Alive	Surgery performed	T3(m)	Blank(s)	Blank(s)	N1a	Blank(s)	Blank(s)	M0	Blank(s)	Blank(s)	III	Blank(s)	Blank(s)	Female	2010	9.1.3 Papillary	Unknown	Not a paired site	Positive histology	739	No	No	No	No	1	1	Blank(s)	Blank(s)	17	One primary only	1	Yes	Radioisotopes (1988+)	No/Unknown	Systemic therapy after surgery	Radiation after surgery
1161675	50 years	White	Alive or dead of other cause	Alive or dead due to cancer	104	Alive	Surgery performed	T2(m)	Blank(s)	Blank(s)	N1NOS	Blank(s)	Blank(s)	M0	Blank(s)	Blank(s)	UNK Stage	Blank(s)	Blank(s)	Female	2010	9.1.3 Papillary	Well differentiated; Grade I	Not a paired site	Positive histology	739	No	No	No	No	22	22	Blank(s)	Blank(s)	35	2nd of 2 or more primaries	2	No	Radioisotopes (1988+)	No/Unknown	Systemic therapy after surgery	Radiation after surgery
1161748	26 years	White	Alive or dead of other cause	Alive or dead due to cancer	107	Alive	Surgery performed	T2(m)	Blank(s)	Blank(s)	N1NOS	Blank(s)	Blank(s)	M0	Blank(s)	Blank(s)	I	Blank(s)	Blank(s)	Female	2010	9.1.3 Papillary	Unknown	Not a paired site	Positive histology	739	No	No	No	No	14	1	Blank(s)	Blank(s)	38	One primary only	1	Yes	Radioisotopes (1988+)	No/Unknown	Systemic therapy after surgery	Radiation after surgery
1162046	56 years	White	Alive or dead of other cause	Alive or dead due to cancer	103	Alive	Surgery performed	T1b(s)	Blank(s)	Blank(s)	N1NOS	Blank(s)	Blank(s)	M0	Blank(s)	Blank(s)	UNK Stage	Blank(s)	Blank(s)	Female	2010	9.1.3 Papillary	Unknown	Not a paired site	Positive histology	739	No	No	No	No	8	2	Blank(s)	Blank(s)	18	One primary only	1	Yes	Radioisotopes (1988+)	No/Unknown	Systemic therapy after surgery	Radiation after surgery
1162747	56 years	White	Alive or dead of other cause	Alive or dead due to cancer	103	Alive	Surgery performed	T1b(m)	Blank(s)	Blank(s)	N0	Blank(s)	Blank(s)	M0	Blank(s)	Blank(s)	I	Blank(s)	Blank(s)	Female	2010	9.1.3 Papillary	Well differentiated; Grade I	Not a paired site	Positive histology	739	No	No	No	No	4	0	Blank(s)	Blank(s)	15	2nd of 2 or more primaries	2	Yes	Radioisotopes (1988+)	No/Unknown	No systemic therapy and/or surgical procedures	Radiation after surgery
1162820	46 years	White	Alive or dead of other cause	Alive or dead due to cancer	107	Alive	Surgery performed	T1b(s)	Blank(s)	Blank(s)	N1a	Blank(s)	Blank(s)	M0	Blank(s)	Blank(s)	III	Blank(s)	Blank(s)	Female	2010	9.1.3 Papillary	Unknown	Not a paired site	Positive histology	739	No	No	No	No	13	1	Blank(s)	Blank(s)	11	One primary only	1	Yes	Radioisotopes (1988+)	No/Unknown	No systemic therapy and/or surgical procedures	Radiation after surgery
1162952	33 years	White	Alive or dead of other cause	Alive or dead due to cancer	103	Alive	Surgery performed	T3(m)	Blank(s)	Blank(s)	N1a	Blank(s)	Blank(s)	M0	Blank(s)	Blank(s)	I	Blank(s)	Blank(s)	Male	2010	9.1.3 Papillary	Unknown	Not a paired site	Positive histology	739	No	No	No	No	9	5	Blank(s)	Blank(s)	24	One primary only	1	Yes	Radioisotopes (1988+)	No/Unknown	No systemic therapy and/or surgical procedures	Radiation after surgery
1163088	49 years	White	Alive or dead of other cause	Alive or dead due to cancer	101	Alive	Surgery performed	T3(m)	Blank(s)	Blank(s)	N0	Blank(s)	Blank(s)	M0	Blank(s)	Blank(s)	III	Blank(s)	Blank(s)	Female	2010	9.1.3 Papillary	Unknown	Not a paired site	Positive histology	739	No	No	No	No	0	98	Blank(s)	Blank(s)	21	One primary only	1	Yes	Radioisotopes (1988+)	No/Unknown	Systemic therapy after surgery	Radiation after surgery
1163261	19 years	White	Alive or dead of other cause	Alive or dead due to cancer	103	Alive	Surgery performed	T3(m)	Blank(s)	Blank(s)	N1NOS	Blank(s)	Blank(s)	M0	Blank(s)	Blank(s)	I	Blank(s)	Blank(s)	Female	2010	9.1.3 Papillary	Unknown	Not a paired site	Positive histology	739	No	No	No	No	21	17	Blank(s)	Blank(s)	55	One primary only	1	Yes	Radioisotopes (1988+)	No/Unknown	No systemic therapy and/or surgical procedures	Radiation after surgery
1163264	30 years	Black	Alive or dead of other cause	Alive or dead due to cancer	99	Alive	Surgery performed	T3(s)	Blank(s)	Blank(s)	N1b	Blank(s)	Blank(s)	M0	Blank(s)	Blank(s)	I	Blank(s)	Blank(s)	Male	2010	9.1.3 Papillary	Well differentiated; Grade I	Not a paired site	Positive histology	739	No	No	No	No	51	24	Blank(s)	Blank(s)	42	One primary only	1	Yes	None/Unknown	No/Unknown	No systemic therapy and/or surgical procedures	No radiation and/or cancer-directed surgery
1163508	63 years	Unknown	Alive or dead of other cause	Alive or dead due to cancer	105	Alive	Surgery performed	T2(s)	Blank(s)	Blank(s)	N1b	Blank(s)	Blank(s)	M0	Blank(s)	Blank(s)	IVA	Blank(s)	Blank(s)	Male	2010	9.1.3 Papillary	Unknown	Not a paired site	Positive histology	739	No	No	No	No	21	8	Blank(s)	Blank(s)	30	One primary only	1	Yes	Radioisotopes (1988+)	No/Unknown	No systemic therapy and/or surgical procedures	Radiation after surgery
1163625	54 years	White	Alive or dead of other cause	Alive or dead due to cancer	2	Alive	Surgery performed	Blank(s)	Blank(s)	T1b	Blank(s)	Blank(s)	N0a	Blank(s)	Blank(s)	M0	Blank(s)	Blank(s)	1	Female	2018	9.1.3 Papillary	Blank(s)	Not a paired site	Positive histology	739	No	No	No	No	0	98	12	100	Blank(s)	2nd of 2 or more primaries	2	No	None/Unknown	No/Unknown	No systemic therapy and/or surgical procedures	No radiation and/or cancer-directed surgery
1163650	44 years	Other (American Indian/AK Native, Asian/Pacific Islander)	Alive or dead of other cause	Alive or dead due to cancer	102	Alive	Surgery performed	T1a(m)	Blank(s)	Blank(s)	N0	Blank(s)	Blank(s)	M0	Blank(s)	Blank(s)	I	Blank(s)	Blank(s)	Female	2010	9.1.3 Papillary	Well differentiated; Grade I	Not a paired site	Positive histology	739	No	No	No	No	0	98	Blank(s)	Blank(s)	8	1st of 2 or more primaries	2	Yes	Radioisotopes (1988+)	No/Unknown	Systemic therapy after surgery	Radiation after surgery
1163659	50 years	Other (American Indian/AK Native, Asian/Pacific Islander)	Alive or dead of other cause	Alive or dead due to cancer	102	Alive	Surgery performed	T1a(s)	Blank(s)	Blank(s)	N0	Blank(s)	Blank(s)	M0	Blank(s)	Blank(s)	I	Blank(s)	Blank(s)	Female	2010	9.1.3 Papillary	Unknown	Not a paired site	Positive histology	739	No	No	No	No	0	98	Blank(s)	Blank(s)	3	One primary only	1	Yes	None/Unknown	No/Unknown	No systemic therapy and/or surgical procedures	No radiation and/or cancer-directed surgery
1164248	69 years	Other (American Indian/AK Native, Asian/Pacific Islander)	Alive or dead of other cause	Alive or dead due to cancer	103	Alive	Surgery performed	T3(m)	Blank(s)	Blank(s)	N0	Blank(s)	Blank(s)	M0	Blank(s)	Blank(s)	III	Blank(s)	Blank(s)	Female	2010	9.1.3 Papillary	Unknown	Not a paired site	Positive histology	739	No	No	No	No	1	0	Blank(s)	Blank(s)	25	1st of 2 or more primaries	2	Yes	Radioisotopes (1988+)	No/Unknown	Systemic therapy after surgery	Radiation after surgery
1164477	25 years	White	Alive or dead of other cause	Alive or dead due to cancer	100	Alive	Surgery performed	T2(s)	Blank(s)	Blank(s)	N0	Blank(s)	Blank(s)	M0	Blank(s)	Blank(s)	I	Blank(s)	Blank(s)	Female	2010	9.1.3 Papillary	Well differentiated; Grade I	Not a paired site	Positive histology	739	No	No	No	No	0	98	Blank(s)	Blank(s)	31	One primary only	1	Yes	Radioisotopes (1988+)	No/Unknown	Systemic therapy after surgery	Radiation after surgery
1164842	60 years	White	Alive or dead of other cause	Alive or dead due to cancer	105	Alive	Surgery performed	T1b(s)	Blank(s)	Blank(s)	N0	Blank(s)	Blank(s)	M0	Blank(s)	Blank(s)	I	Blank(s)	Blank(s)	Female	2010	9.1.3 Papillary	Unknown	Not a paired site	Positive histology	739	No	No	No	No	1	0	Blank(s)	Blank(s)	15	One primary only	1	Yes	None/Unknown	No/Unknown	No systemic therapy and/or surgical procedures	No radiation and/or cancer-directed surgery
1164988	44 years	Other (American Indian/AK Native, Asian/Pacific Islander)	Alive or dead of other cause	Alive or dead due to cancer	107	Alive	Surgery performed	T1a(m)	Blank(s)	Blank(s)	N0	Blank(s)	Blank(s)	M0	Blank(s)	Blank(s)	I	Blank(s)	Blank(s)	Female	2010	9.1.3 Papillary	Well differentiated; Grade I	Not a paired site	Positive histology	739	No	No	No	No	0	98	Blank(s)	Blank(s)	10	One primary only	1	Yes	None/Unknown	No/Unknown	Systemic therapy after surgery	No radiation and/or cancer-directed surgery
1165038	36 years	Other (American Indian/AK Native, Asian/Pacific Islander)	Alive or dead of other cause	Alive or dead due to cancer	106	Alive	Surgery performed	T4a(m)	Blank(s)	Blank(s)	N1b	Blank(s)	Blank(s)	M0	Blank(s)	Blank(s)	I	Blank(s)	Blank(s)	Female	2010	9.1.3 Papillary	Unknown	Not a paired site	Positive histology	739	No	No	No	No	11	10	Blank(s)	Blank(s)	20	1st of 2 or more primaries	2	Yes	Radioisotopes (1988+)	No/Unknown	Systemic therapy after surgery	Radiation after surgery
1165052	49 years	White	Alive or dead of other cause	Alive or dead due to cancer	106	Alive	Surgery performed	T2(m)	Blank(s)	Blank(s)	N1b	Blank(s)	Blank(s)	M0	Blank(s)	Blank(s)	IVA	Blank(s)	Blank(s)	Female	2010	9.1.3 Papillary	Unknown	Not a paired site	Positive histology	739	No	No	No	No	24	5	Blank(s)	Blank(s)	32	One primary only	1	Yes	Radioisotopes (1988+)	No/Unknown	Systemic therapy after surgery	Radiation after surgery
1165514	21 years	White	Alive or dead of other cause	Alive or dead due to cancer	103	Alive	Surgery performed	T1b(m)	Blank(s)	Blank(s)	N1b	Blank(s)	Blank(s)	M0	Blank(s)	Blank(s)	I	Blank(s)	Blank(s)	Male	2010	9.1.3 Papillary	Well differentiated; Grade I	Not a paired site	Positive histology	739	No	No	No	No	53	23	Blank(s)	Blank(s)	14	One primary only	1	Yes	Radioisotopes (1988+)	No/Unknown	Systemic therapy after surgery	Radiation after surgery
1165811	45 years	White	Alive or dead of other cause	Alive or dead due to cancer	105	Alive	Surgery performed	T3(m)	Blank(s)	Blank(s)	N1NOS	Blank(s)	Blank(s)	M0	Blank(s)	Blank(s)	UNK Stage	Blank(s)	Blank(s)	Female	2010	9.1.3 Papillary	Unknown	Not a paired site	Positive histology	739	No	No	No	No	8	6	Blank(s)	Blank(s)	42	One primary only	1	Yes	Radioisotopes (1988+)	No/Unknown	Systemic therapy after surgery	Radiation after surgery
1166509	59 years	Other (American Indian/AK Native, Asian/Pacific Islander)	Alive or dead of other cause	Alive or dead due to cancer	100	Alive	Surgery performed	T1a(m)	Blank(s)	Blank(s)	N0	Blank(s)	Blank(s)	M0	Blank(s)	Blank(s)	I	Blank(s)	Blank(s)	Female	2010	9.1.3 Papillary	Unknown	Not a paired site	Positive histology	739	No	No	No	No	1	0	Blank(s)	Blank(s)	6	One primary only	1	Yes	None/Unknown	No/Unknown	No systemic therapy and/or surgical procedures	No radiation and/or cancer-directed surgery
1166646	56 years	Unknown	Alive or dead of other cause	Alive or dead due to cancer	101	Alive	Surgery performed	T1a(m)	Blank(s)	Blank(s)	N0	Blank(s)	Blank(s)	M0	Blank(s)	Blank(s)	I	Blank(s)	Blank(s)	Female	2010	9.1.3 Papillary	Unknown	Right - origin of primary	Positive histology	739	No	No	No	No	0	98	Blank(s)	Blank(s)	10	One primary only	1	Yes	Radioisotopes (1988+)	No/Unknown	Systemic therapy after surgery	Radiation after surgery
1166848	58 years	Other (American Indian/AK Native, Asian/Pacific Islander)	Alive or dead of other cause	Alive or dead due to cancer	99	Alive	Surgery performed	T3(s)	Blank(s)	Blank(s)	N0	Blank(s)	Blank(s)	M0	Blank(s)	Blank(s)	III	Blank(s)	Blank(s)	Female	2010	9.1.3 Papillary	Unknown	Not a paired site	Positive histology	739	No	No	No	No	14	0	Blank(s)	Blank(s)	18	One primary only	1	Yes	Radioisotopes (1988+)	No/Unknown	Systemic therapy after surgery	Radiation after surgery
1166858	44 years	White	Alive or dead of other cause	Alive or dead due to cancer	100	Alive	Surgery performed	T1a(s)	Blank(s)	Blank(s)	N0	Blank(s)	Blank(s)	M0	Blank(s)	Blank(s)	I	Blank(s)	Blank(s)	Female	2010	9.1.3 Papillary	Unknown	Not a paired site	Positive histology	739	No	No	No	No	0	98	Blank(s)	Blank(s)	5	One primary only	1	Yes	Radioisotopes (1988+)	No/Unknown	Systemic therapy after surgery	Radiation after surgery
1167088	85+ years	White	Alive or dead of other cause	Dead (attributable to causes other than this cancer dx)	72	Dead	Surgery performed	T2(s)	Blank(s)	Blank(s)	N0	Blank(s)	Blank(s)	M0	Blank(s)	Blank(s)	II	Blank(s)	Blank(s)	Male	2010	9.1.3 Papillary	Unknown	Not a paired site	Positive histology	739	No	No	No	No	0	98	Blank(s)	Blank(s)	32	One primary only	1	Yes	None/Unknown	No/Unknown	Systemic therapy after surgery	No radiation and/or cancer-directed surgery
1167156	67 years	White	Alive or dead of other cause	Alive or dead due to cancer	103	Alive	Surgery performed	T2(m)	Blank(s)	Blank(s)	N1NOS	Blank(s)	Blank(s)	M0	Blank(s)	Blank(s)	UNK Stage	Blank(s)	Blank(s)	Male	2010	9.1.3 Papillary	Unknown	Not a paired site	Positive histology	739	No	No	No	No	10	9	Blank(s)	Blank(s)	27	One primary only	1	Yes	Radioisotopes (1988+)	No/Unknown	No systemic therapy and/or surgical procedures	Radiation after surgery
1167683	49 years	Other (American Indian/AK Native, Asian/Pacific Islander)	Alive or dead of other cause	Alive or dead due to cancer	100	Alive	Surgery performed	T3(s)	Blank(s)	Blank(s)	N0	Blank(s)	Blank(s)	M0	Blank(s)	Blank(s)	III	Blank(s)	Blank(s)	Female	2010	9.1.3 Papillary	Unknown	Not a paired site	Positive histology	739	No	No	No	No	12	0	Blank(s)	Blank(s)	35	1st of 2 or more primaries	2	Yes	Radioisotopes (1988+)	No/Unknown	Systemic therapy after surgery	Radiation after surgery
1167747	56 years	White	Alive or dead of other cause	Alive or dead due to cancer	101	Alive	Surgery performed	T1a(s)	Blank(s)	Blank(s)	N0	Blank(s)	Blank(s)	M0	Blank(s)	Blank(s)	I	Blank(s)	Blank(s)	Female	2010	9.1.3 Papillary	Unknown	Not a paired site	Positive histology	739	No	No	No	No	0	98	Blank(s)	Blank(s)	991	One primary only	1	Yes	None/Unknown	No/Unknown	No systemic therapy and/or surgical procedures	No radiation and/or cancer-directed surgery
1168117	25 years	Other (American Indian/AK Native, Asian/Pacific Islander)	Alive or dead of other cause	Alive or dead due to cancer	102	Alive	Surgery performed	T1b(s)	Blank(s)	Blank(s)	N0	Blank(s)	Blank(s)	M0	Blank(s)	Blank(s)	I	Blank(s)	Blank(s)	Female	2010	9.1.3 Papillary	Well differentiated; Grade I	Not a paired site	Positive histology	739	No	No	No	No	1	0	Blank(s)	Blank(s)	17	One primary only	1	Yes	Radioisotopes (1988+)	No/Unknown	No systemic therapy and/or surgical procedures	Radiation after surgery
1168166	31 years	Other (American Indian/AK Native, Asian/Pacific Islander)	Alive or dead of other cause	Alive or dead due to cancer	103	Alive	Surgery performed	T3	Blank(s)	Blank(s)	N0	Blank(s)	Blank(s)	M0	Blank(s)	Blank(s)	I	Blank(s)	Blank(s)	Female	2010	9.1.3 Papillary	Moderately differentiated; Grade II	Not a paired site	Positive histology	739	No	No	No	No	1	0	Blank(s)	Blank(s)	34	1st of 2 or more primaries	1	Yes	Radioactive implants (includes brachytherapy) (1988+)	No/Unknown	Systemic therapy after surgery	Radiation after surgery
1168175	61 years	Other (American Indian/AK Native, Asian/Pacific Islander)	Alive or dead of other cause	Alive or dead due to cancer	103	Alive	Surgery performed	T1a(m)	Blank(s)	Blank(s)	N0	Blank(s)	Blank(s)	M0	Blank(s)	Blank(s)	I	Blank(s)	Blank(s)	Female	2010	9.1.3 Papillary	Unknown	Not a paired site	Positive histology	739	No	No	No	No	9	0	Blank(s)	Blank(s)	10	One primary only	1	Yes	None/Unknown	No/Unknown	No systemic therapy and/or surgical procedures	No radiation and/or cancer-directed surgery
1168249	63 years	White	Alive or dead of other cause	Alive or dead due to cancer	10	Alive	Surgery performed	Blank(s)	p1A	Blank(s)	Blank(s)	c0	Blank(s)	Blank(s)	c0	Blank(s)	Blank(s)	1	Blank(s)	Female	2016	9.1.3 Papillary	Unknown	Not a paired site	Positive histology	739	No	No	No	No	0	98	4	Blank(s)	Blank(s)	2nd of 2 or more primaries	2	No	None/Unknown	No/Unknown	No systemic therapy and/or surgical procedures	No radiation and/or cancer-directed surgery
1168256	43 years	White	Alive or dead of other cause	Alive or dead due to cancer	98	Alive	Surgery performed	T3(s)	Blank(s)	Blank(s)	N0	Blank(s)	Blank(s)	M0	Blank(s)	Blank(s)	I	Blank(s)	Blank(s)	Female	2010	9.1.3 Papillary	Unknown	Not a paired site	Positive histology	739	No	No	No	No	2	0	Blank(s)	Blank(s)	28	One primary only	1	Yes	Radioisotopes (1988+)	No/Unknown	Systemic therapy after surgery	Radiation after surgery
1168341	61 years	Other (American Indian/AK Native, Asian/Pacific Islander)	Alive or dead of other cause	Alive or dead due to cancer	96	Alive	Surgery performed	T1a(m)	Blank(s)	Blank(s)	N0	Blank(s)	Blank(s)	M0	Blank(s)	Blank(s)	I	Blank(s)	Blank(s)	Female	2010	9.1.3 Papillary	Unknown	Not a paired site	Positive histology	739	No	No	No	No	2	0	Blank(s)	Blank(s)	8	One primary only	1	Yes	Radioisotopes (1988+)	No/Unknown	No systemic therapy and/or surgical procedures	Radiation after surgery
1168699	30 years	White	Alive or dead of other cause	Alive or dead due to cancer	0	Alive	Surgery performed	T3(m)	Blank(s)	Blank(s)	N1a	Blank(s)	Blank(s)	M0	Blank(s)	Blank(s)	I	Blank(s)	Blank(s)	Female	2010	9.1.3 Papillary	Unknown	Not a paired site	Positive histology	739	No	No	No	No	1	1	Blank(s)	Blank(s)	45	One primary only	1	Yes	None/Unknown	No/Unknown	No systemic therapy and/or surgical procedures	No radiation and/or cancer-directed surgery
1168760	41 years	Other (American Indian/AK Native, Asian/Pacific Islander)	Alive or dead of other cause	Alive or dead due to cancer	95	Alive	Surgery performed	T2(s)	Blank(s)	Blank(s)	N0	Blank(s)	Blank(s)	M0	Blank(s)	Blank(s)	I	Blank(s)	Blank(s)	Female	2010	9.1.3 Papillary	Unknown	Not a paired site	Positive histology	739	No	No	No	No	2	0	Blank(s)	Blank(s)	35	One primary only	1	Yes	Radioisotopes (1988+)	No/Unknown	Systemic therapy after surgery	Radiation after surgery
1168934	56 years	White	Alive or dead of other cause	Alive or dead due to cancer	99	Alive	Surgery performed	T2(m)	Blank(s)	Blank(s)	N1a	Blank(s)	Blank(s)	M0	Blank(s)	Blank(s)	III	Blank(s)	Blank(s)	Female	2010	9.1.3 Papillary	Unknown	Not a paired site	Positive histology	739	No	No	No	No	11	1	Blank(s)	Blank(s)	22	1st of 2 or more primaries	2	Yes	Radioisotopes (1988+)	No/Unknown	Systemic therapy after surgery	Radiation after surgery
1169017	85+ years	White	Dead (attributable to this cancer dx)	Alive or dead due to cancer	4	Dead	Not recommended	T4b(s)	Blank(s)	Blank(s)	N1b	Blank(s)	Blank(s)	M0	Blank(s)	Blank(s)	IVB	Blank(s)	Blank(s)	Male	2010	9.1.3 Papillary	Undifferentiated; anaplastic; Grade IV	Not a paired site	Positive histology	739	No	No	No	No	0	98	Blank(s)	Blank(s)	80	2nd of 2 or more primaries	2	No	Beam radiation	Yes	No systemic therapy and/or surgical procedures	No radiation and/or cancer-directed surgery
1169035	58 years	White	Alive or dead of other cause	Alive or dead due to cancer	85	Alive	Surgery performed	T1b(s)	Blank(s)	Blank(s)	N0	Blank(s)	Blank(s)	M0	Blank(s)	Blank(s)	I	Blank(s)	Blank(s)	Female	2011	9.1.3 Papillary	Unknown	Not a paired site	Positive histology	739	No	No	No	No	19	0	Blank(s)	Blank(s)	11	2nd of 2 or more primaries	3	No	Radioisotopes (1988+)	No/Unknown	Systemic therapy after surgery	Radiation after surgery
1169045	38 years	White	Alive or dead of other cause	Alive or dead due to cancer	99	Alive	Surgery performed	T2(m)	Blank(s)	Blank(s)	N0	Blank(s)	Blank(s)	M0	Blank(s)	Blank(s)	I	Blank(s)	Blank(s)	Female	2010	9.1.3 Papillary	Well differentiated; Grade I	Not a paired site	Positive histology	739	No	No	No	No	14	0	Blank(s)	Blank(s)	22	One primary only	1	Yes	Radioisotopes (1988+)	No/Unknown	Systemic therapy after surgery	Radiation after surgery
1169199	30 years	Other (American Indian/AK Native, Asian/Pacific Islander)	Alive or dead of other cause	Alive or dead due to cancer	95	Alive	Surgery performed	T2(s)	Blank(s)	Blank(s)	N0	Blank(s)	Blank(s)	M0	Blank(s)	Blank(s)	I	Blank(s)	Blank(s)	Male	2010	9.1.3 Papillary	Well differentiated; Grade I	Not a paired site	Positive histology	739	No	No	No	No	1	0	Blank(s)	Blank(s)	24	One primary only	1	Yes	Radioisotopes (1988+)	No/Unknown	Systemic therapy after surgery	Radiation after surgery
1169260	46 years	White	Alive or dead of other cause	Alive or dead due to cancer	104	Alive	Surgery performed	T2(m)	Blank(s)	Blank(s)	N0	Blank(s)	Blank(s)	M0	Blank(s)	Blank(s)	II	Blank(s)	Blank(s)	Female	2010	9.1.3 Papillary	Unknown	Not a paired site	Positive histology	739	No	No	No	No	0	98	Blank(s)	Blank(s)	25	One primary only	1	Yes	None/Unknown	No/Unknown	Systemic therapy after surgery	No radiation and/or cancer-directed surgery
1169305	34 years	White	Alive or dead of other cause	Alive or dead due to cancer	101	Alive	Surgery performed	T3(m)	Blank(s)	Blank(s)	N1b	Blank(s)	Blank(s)	M0	Blank(s)	Blank(s)	I	Blank(s)	Blank(s)	Female	2010	9.1.3 Papillary	Well differentiated; Grade I	Not a paired site	Positive histology	739	No	No	No	No	29	2	Blank(s)	Blank(s)	15	One primary only	1	Yes	Radioisotopes (1988+)	No/Unknown	No systemic therapy and/or surgical procedures	Radiation after surgery
1169580	19 years	Other (American Indian/AK Native, Asian/Pacific Islander)	Alive or dead of other cause	Alive or dead due to cancer	100	Alive	Surgery performed	T1a(s)	Blank(s)	Blank(s)	N0	Blank(s)	Blank(s)	M0	Blank(s)	Blank(s)	I	Blank(s)	Blank(s)	Male	2010	9.1.3 Papillary	Well differentiated; Grade I	Not a paired site	Positive histology	739	No	No	No	No	4	0	Blank(s)	Blank(s)	3	One primary only	1	Yes	None/Unknown	No/Unknown	Systemic therapy after surgery	No radiation and/or cancer-directed surgery
1169617	32 years	Other (American Indian/AK Native, Asian/Pacific Islander)	Alive or dead of other cause	Alive or dead due to cancer	100	Alive	Surgery performed	T1b(s)	Blank(s)	Blank(s)	N1a	Blank(s)	Blank(s)	M0	Blank(s)	Blank(s)	I	Blank(s)	Blank(s)	Female	2010	9.1.3 Papillary	Well differentiated; Grade I	Not a paired site	Positive histology	739	No	No	No	No	11	4	Blank(s)	Blank(s)	12	One primary only	1	Yes	None/Unknown	No/Unknown	No systemic therapy and/or surgical procedures	No radiation and/or cancer-directed surgery
1169626	53 years	White	Alive or dead of other cause	Alive or dead due to cancer	81	Alive	Surgery performed	T3(s)	Blank(s)	Blank(s)	N0	Blank(s)	Blank(s)	M0	Blank(s)	Blank(s)	III	Blank(s)	Blank(s)	Female	2010	9.1.3 Papillary	Well differentiated; Grade I	Not a paired site	Positive histology	739	No	No	No	No	2	0	Blank(s)	Blank(s)	41	One primary only	1	Yes	Radioisotopes (1988+)	No/Unknown	Systemic therapy after surgery	Radiation after surgery
1169631	63 years	White	Alive or dead of other cause	Alive or dead due to cancer	106	Alive	Surgery performed	T1a(s)	Blank(s)	Blank(s)	N1b	Blank(s)	Blank(s)	M0	Blank(s)	Blank(s)	IVA	Blank(s)	Blank(s)	Female	2010	9.1.3 Papillary	Well differentiated; Grade I	Not a paired site	Positive histology	739	No	No	No	No	3	2	Blank(s)	Blank(s)	8	One primary only	1	Yes	Radioisotopes (1988+)	No/Unknown	Systemic therapy after surgery	Radiation after surgery
1169660	52 years	White	Alive or dead of other cause	Alive or dead due to cancer	106	Alive	Surgery performed	T1a(s)	Blank(s)	Blank(s)	N0	Blank(s)	Blank(s)	M0	Blank(s)	Blank(s)	I	Blank(s)	Blank(s)	Female	2010	9.1.3 Papillary	Well differentiated; Grade I	Not a paired site	Positive histology	739	No	No	No	No	0	98	Blank(s)	Blank(s)	9	1st of 2 or more primaries	2	Yes	None/Unknown	No/Unknown	No systemic therapy and/or surgical procedures	No radiation and/or cancer-directed surgery
1169749	37 years	White	Alive or dead of other cause	Alive or dead due to cancer	105	Alive	Surgery performed	T2(s)	Blank(s)	Blank(s)	N0	Blank(s)	Blank(s)	M0	Blank(s)	Blank(s)	I	Blank(s)	Blank(s)	Female	2010	9.1.3 Papillary	Well differentiated; Grade I	Not a paired site	Positive histology	739	No	No	No	No	1	0	Blank(s)	Blank(s)	35	One primary only	1	Yes	None/Unknown	No/Unknown	Systemic therapy after surgery	No radiation and/or cancer-directed surgery
1169754	74 years	Other (American Indian/AK Native, Asian/Pacific Islander)	Alive or dead of other cause	Alive or dead due to cancer	105	Alive	Surgery performed	T1a(s)	Blank(s)	Blank(s)	N0	Blank(s)	Blank(s)	M0	Blank(s)	Blank(s)	I	Blank(s)	Blank(s)	Male	2010	9.1.3 Papillary	Well differentiated; Grade I	Not a paired site	Positive histology	739	No	No	No	No	6	0	Blank(s)	Blank(s)	10	One primary only	1	Yes	None/Unknown	No/Unknown	Systemic therapy after surgery	No radiation and/or cancer-directed surgery
1169938	28 years	White	Alive or dead of other cause	Alive or dead due to cancer	104	Alive	Surgery performed	T1a(m)	Blank(s)	Blank(s)	N0	Blank(s)	Blank(s)	M0	Blank(s)	Blank(s)	I	Blank(s)	Blank(s)	Female	2010	9.1.3 Papillary	Well differentiated; Grade I	Not a paired site	Positive histology	739	No	No	No	No	5	0	Blank(s)	Blank(s)	9	One primary only	1	Yes	Radioisotopes (1988+)	No/Unknown	No systemic therapy and/or surgical procedures	Radiation after surgery
1169950	33 years	White	Alive or dead of other cause	Alive or dead due to cancer	107	Alive	Surgery performed	T1a(s)	Blank(s)	Blank(s)	N1b	Blank(s)	Blank(s)	M0	Blank(s)	Blank(s)	I	Blank(s)	Blank(s)	Female	2010	9.1.3 Papillary	Well differentiated; Grade I	Not a paired site	Positive histology	739	No	No	No	No	28	3	Blank(s)	Blank(s)	5	One primary only	1	Yes	None/Unknown	No/Unknown	Systemic therapy both before and after surgery	No radiation and/or cancer-directed surgery
1169962	78 years	White	Alive or dead of other cause	Alive or dead due to cancer	5	Alive	Surgery performed	Blank(s)	p1A	Blank(s)	Blank(s)	c0	Blank(s)	Blank(s)	c0	Blank(s)	Blank(s)	1	Blank(s)	Male	2017	9.1.3 Papillary	Well differentiated; Grade I	Not a paired site	Positive histology	739	No	No	No	No	0	98	1	Blank(s)	Blank(s)	2nd of 2 or more primaries	2	No	None/Unknown	No/Unknown	No systemic therapy and/or surgical procedures	No radiation and/or cancer-directed surgery
1170052	44 years	White	Alive or dead of other cause	Alive or dead due to cancer	107	Alive	Surgery performed	T1a(s)	Blank(s)	Blank(s)	N0	Blank(s)	Blank(s)	M0	Blank(s)	Blank(s)	I	Blank(s)	Blank(s)	Male	2010	9.1.3 Papillary	Well differentiated; Grade I	Not a paired site	Positive histology	739	No	No	No	No	0	98	Blank(s)	Blank(s)	2	One primary only	1	Yes	None/Unknown	No/Unknown	No systemic therapy and/or surgical procedures	No radiation and/or cancer-directed surgery
1170152	49 years	White	Alive or dead of other cause	Alive or dead due to cancer	105	Alive	Surgery performed	T3(m)	Blank(s)	Blank(s)	N1a	Blank(s)	Blank(s)	M0	Blank(s)	Blank(s)	III	Blank(s)	Blank(s)	Female	2010	9.1.3 Papillary	Well differentiated; Grade I	Not a paired site	Positive histology	739	No	No	No	No	28	1	Blank(s)	Blank(s)	20	One primary only	1	Yes	Radioisotopes (1988+)	No/Unknown	Systemic therapy after surgery	Radiation after surgery
1170178	64 years	Other (American Indian/AK Native, Asian/Pacific Islander)	Alive or dead of other cause	Alive or dead due to cancer	98	Alive	Surgery performed	T1a(s)	Blank(s)	Blank(s)	N0	Blank(s)	Blank(s)	M0	Blank(s)	Blank(s)	I	Blank(s)	Blank(s)	Female	2010	9.1.3 Papillary	Well differentiated; Grade I	Not a paired site	Positive histology	739	No	No	No	No	0	98	Blank(s)	Blank(s)	6	1st of 2 or more primaries	2	Yes	None/Unknown	No/Unknown	Systemic therapy after surgery	No radiation and/or cancer-directed surgery
1170198	38 years	White	Alive or dead of other cause	Alive or dead due to cancer	82	Alive	Surgery performed	T1b(s)	Blank(s)	Blank(s)	N0	Blank(s)	Blank(s)	M0	Blank(s)	Blank(s)	I	Blank(s)	Blank(s)	Female	2010	9.1.3 Papillary	Well differentiated; Grade I	Not a paired site	Positive histology	739	No	No	No	No	0	98	Blank(s)	Blank(s)	12	One primary only	1	Yes	None/Unknown	No/Unknown	Systemic therapy after surgery	No radiation and/or cancer-directed surgery
1170313	62 years	White	Alive or dead of other cause	Dead (attributable to causes other than this cancer dx)	3	Dead	Not recommended	T0	Blank(s)	Blank(s)	N1a	Blank(s)	Blank(s)	M0	Blank(s)	Blank(s)	UNK Stage	Blank(s)	Blank(s)	Female	2010	9.1.3 Papillary	Unknown	Not a paired site	Positive histology	739	No	No	No	No	95	95	Blank(s)	Blank(s)	0	2nd of 2 or more primaries	2	No	None/Unknown	No/Unknown	No systemic therapy and/or surgical procedures	No radiation and/or cancer-directed surgery
1170616	54 years	White	Alive or dead of other cause	Dead (attributable to causes other than this cancer dx)	54	Dead	Surgery performed	T1a(s)	Blank(s)	Blank(s)	N0	Blank(s)	Blank(s)	M0	Blank(s)	Blank(s)	I	Blank(s)	Blank(s)	Female	2010	9.1.3 Papillary	Unknown	Not a paired site	Positive histology	739	No	No	No	No	0	98	Blank(s)	Blank(s)	4	1st of 2 or more primaries	2	Yes	None/Unknown	No/Unknown	No systemic therapy and/or surgical procedures	No radiation and/or cancer-directed surgery
1170688	51 years	White	Alive or dead of other cause	Dead (attributable to causes other than this cancer dx)	31	Dead	Not recommended	T2(s)	Blank(s)	Blank(s)	NX	Blank(s)	Blank(s)	M0	Blank(s)	Blank(s)	UNK Stage	Blank(s)	Blank(s)	Female	2010	9.1.3 Papillary	Unknown	Not a paired site	Positive exfoliative cytology, no positive histology	739	No	No	No	No	0	98	Blank(s)	Blank(s)	27	2nd of 2 or more primaries	2	No	None/Unknown	No/Unknown	No systemic therapy and/or surgical procedures	No radiation and/or cancer-directed surgery
1170942	46 years	White	Alive or dead of other cause	Alive or dead due to cancer	100	Alive	Surgery performed	T1b(s)	Blank(s)	Blank(s)	N0	Blank(s)	Blank(s)	M0	Blank(s)	Blank(s)	I	Blank(s)	Blank(s)	Female	2010	9.1.3 Papillary	Well differentiated; Grade I	Not a paired site	Positive histology	739	No	No	No	No	97	0	Blank(s)	Blank(s)	12	One primary only	1	Yes	Radioisotopes (1988+)	No/Unknown	Systemic therapy after surgery	Radiation after surgery
1170965	49 years	Other (American Indian/AK Native, Asian/Pacific Islander)	Alive or dead of other cause	Alive or dead due to cancer	101	Alive	Surgery performed	T4a(s)	Blank(s)	Blank(s)	N1b	Blank(s)	Blank(s)	M0	Blank(s)	Blank(s)	IVA	Blank(s)	Blank(s)	Male	2010	9.1.3 Papillary	Unknown	Right - origin of primary	Positive histology	739	No	No	No	No	1	1	Blank(s)	Blank(s)	50	One primary only	1	Yes	None/Unknown	No/Unknown	No systemic therapy and/or surgical procedures	No radiation and/or cancer-directed surgery
1171082	47 years	Other (American Indian/AK Native, Asian/Pacific Islander)	Alive or dead of other cause	Alive or dead due to cancer	102	Alive	Surgery performed	T1b(s)	Blank(s)	Blank(s)	N1b	Blank(s)	Blank(s)	M0	Blank(s)	Blank(s)	IVA	Blank(s)	Blank(s)	Male	2010	9.1.3 Papillary	Well differentiated; Grade I	Not a paired site	Positive histology	739	No	No	No	No	2	1	Blank(s)	Blank(s)	12	One primary only	1	Yes	Radioisotopes (1988+)	No/Unknown	Systemic therapy after surgery	Radiation after surgery
1171084	52 years	Other (American Indian/AK Native, Asian/Pacific Islander)	Alive or dead of other cause	Alive or dead due to cancer	107	Alive	Surgery performed	T1b(s)	Blank(s)	Blank(s)	N0	Blank(s)	Blank(s)	M0	Blank(s)	Blank(s)	I	Blank(s)	Blank(s)	Female	2010	9.1.3 Papillary	Unknown	Not a paired site	Positive histology	739	No	No	No	No	0	98	Blank(s)	Blank(s)	20	One primary only	1	Yes	Radioisotopes (1988+)	No/Unknown	Systemic therapy after surgery	Radiation after surgery
1171095	40 years	White	Alive or dead of other cause	Alive or dead due to cancer	41	Alive	Surgery performed	T1b(m)	Blank(s)	Blank(s)	N0	Blank(s)	Blank(s)	M0	Blank(s)	Blank(s)	I	Blank(s)	Blank(s)	Female	2010	9.1.3 Papillary	Unknown	Not a paired site	Positive histology	739	No	No	No	No	1	0	Blank(s)	Blank(s)	14	One primary only	1	Yes	Radioisotopes (1988+)	No/Unknown	Systemic therapy after surgery	Radiation after surgery
1171352	40 years	Other (American Indian/AK Native, Asian/Pacific Islander)	Alive or dead of other cause	Alive or dead due to cancer	104	Alive	Surgery performed	T3(m)	Blank(s)	Blank(s)	N0	Blank(s)	Blank(s)	M0	Blank(s)	Blank(s)	I	Blank(s)	Blank(s)	Female	2010	9.1.3 Papillary	Unknown	Not a paired site	Positive histology	739	No	No	No	No	1	0	Blank(s)	Blank(s)	240	1st of 2 or more primaries	2	Yes	Radioisotopes (1988+)	No/Unknown	Systemic therapy after surgery	Radiation after surgery
1171381	27 years	White	Alive or dead of other cause	Alive or dead due to cancer	102	Alive	Surgery performed	T1b(s)	Blank(s)	Blank(s)	N0	Blank(s)	Blank(s)	M0	Blank(s)	Blank(s)	I	Blank(s)	Blank(s)	Female	2010	9.1.3 Papillary	Unknown	Right - origin of primary	Positive histology	739	No	No	No	No	0	98	Blank(s)	Blank(s)	12	One primary only	1	Yes	Radioisotopes (1988+)	No/Unknown	Systemic therapy after surgery	Radiation after surgery
1171384	30 years	White	Alive or dead of other cause	Alive or dead due to cancer	103	Alive	Surgery performed	T1b(s)	Blank(s)	Blank(s)	N1a	Blank(s)	Blank(s)	M0	Blank(s)	Blank(s)	I	Blank(s)	Blank(s)	Female	2010	9.1.3 Papillary	Unknown	Not a paired site	Positive histology	739	No	No	No	No	12	9	Blank(s)	Blank(s)	20	One primary only	1	Yes	Radioisotopes (1988+)	No/Unknown	Systemic therapy after surgery	Radiation after surgery
1171385	55 years	White	Alive or dead of other cause	Alive or dead due to cancer	104	Alive	Surgery performed	T3(s)	Blank(s)	Blank(s)	N0	Blank(s)	Blank(s)	M0	Blank(s)	Blank(s)	III	Blank(s)	Blank(s)	Female	2010	9.1.3 Papillary	Unknown	Left - origin of primary	Positive histology	739	No	No	No	No	0	98	Blank(s)	Blank(s)	42	One primary only	1	Yes	Radioisotopes (1988+)	No/Unknown	No systemic therapy and/or surgical procedures	Radiation after surgery
1171420	31 years	Other (American Indian/AK Native, Asian/Pacific Islander)	Alive or dead of other cause	Alive or dead due to cancer	81	Alive	Surgery performed	T1a(s)	Blank(s)	Blank(s)	N0	Blank(s)	Blank(s)	M0	Blank(s)	Blank(s)	I	Blank(s)	Blank(s)	Female	2010	9.1.3 Papillary	Unknown	Not a paired site	Positive histology	739	No	No	No	No	1	0	Blank(s)	Blank(s)	5	One primary only	1	Yes	None/Unknown	No/Unknown	No systemic therapy and/or surgical procedures	No radiation and/or cancer-directed surgery
1171686	40 years	White	Alive or dead of other cause	Alive or dead due to cancer	99	Alive	Surgery performed	T1b(m)	Blank(s)	Blank(s)	N0	Blank(s)	Blank(s)	M0	Blank(s)	Blank(s)	I	Blank(s)	Blank(s)	Female	2010	9.1.3 Papillary	Unknown	Not a paired site	Positive histology	739	No	No	No	No	1	0	Blank(s)	Blank(s)	20	1st of 2 or more primaries	2	Yes	None/Unknown	No/Unknown	Systemic therapy after surgery	No radiation and/or cancer-directed surgery
1171808	30 years	White	Alive or dead of other cause	Alive or dead due to cancer	98	Alive	Surgery performed	T1b(s)	Blank(s)	Blank(s)	N0	Blank(s)	Blank(s)	M0	Blank(s)	Blank(s)	I	Blank(s)	Blank(s)	Female	2010	9.1.3 Papillary	Unknown	Right - origin of primary	Positive histology	739	No	No	No	No	26	0	Blank(s)	Blank(s)	14	One primary only	1	Yes	Radioisotopes (1988+)	No/Unknown	Systemic therapy after surgery	Radiation after surgery
1171832	37 years	White	Alive or dead of other cause	Alive or dead due to cancer	102	Alive	Surgery performed	T1b(s)	Blank(s)	Blank(s)	N0	Blank(s)	Blank(s)	M0	Blank(s)	Blank(s)	I	Blank(s)	Blank(s)	Female	2010	9.1.3 Papillary	Well differentiated; Grade I	Not a paired site	Positive histology	739	No	No	No	No	2	0	Blank(s)	Blank(s)	20	One primary only	1	Yes	None/Unknown	No/Unknown	No systemic therapy and/or surgical procedures	No radiation and/or cancer-directed surgery
1172023	26 years	White	Alive or dead of other cause	Alive or dead due to cancer	98	Alive	Surgery performed	T1a(s)	Blank(s)	Blank(s)	N0	Blank(s)	Blank(s)	M0	Blank(s)	Blank(s)	I	Blank(s)	Blank(s)	Female	2010	9.1.3 Papillary	Well differentiated; Grade I	Left - origin of primary	Positive histology	739	No	No	No	No	9	0	Blank(s)	Blank(s)	7	One primary only	1	Yes	None/Unknown	No/Unknown	No systemic therapy and/or surgical procedures	No radiation and/or cancer-directed surgery
1172341	65 years	White	Alive or dead of other cause	Alive or dead due to cancer	105	Alive	Surgery performed	T1b(m)	Blank(s)	Blank(s)	N0	Blank(s)	Blank(s)	M0	Blank(s)	Blank(s)	I	Blank(s)	Blank(s)	Female	2010	9.1.3 Papillary	Moderately differentiated; Grade II	Not a paired site	Positive histology	739	No	No	No	No	7	0	Blank(s)	Blank(s)	16	One primary only	1	Yes	Radioisotopes (1988+)	No/Unknown	No systemic therapy and/or surgical procedures	Radiation after surgery
1172560	72 years	White	Alive or dead of other cause	Alive or dead due to cancer	97	Alive	Surgery performed	T1b(m)	Blank(s)	Blank(s)	N0	Blank(s)	Blank(s)	M0	Blank(s)	Blank(s)	I	Blank(s)	Blank(s)	Male	2010	9.1.3 Papillary	Unknown	Not a paired site	Positive histology	739	No	No	No	No	0	98	Blank(s)	Blank(s)	12	One primary only	1	Yes	None/Unknown	No/Unknown	Systemic therapy after surgery	No radiation and/or cancer-directed surgery
1172564	85+ years	White	Alive or dead of other cause	Dead (attributable to causes other than this cancer dx)	36	Dead	Surgery performed	T3(s)	Blank(s)	Blank(s)	N0	Blank(s)	Blank(s)	M0	Blank(s)	Blank(s)	III	Blank(s)	Blank(s)	Female	2010	9.1.3 Papillary	Unknown	Not a paired site	Positive histology	739	No	No	No	No	0	98	Blank(s)	Blank(s)	55	1st of 2 or more primaries	2	Yes	None/Unknown	No/Unknown	No systemic therapy and/or surgical procedures	No radiation and/or cancer-directed surgery
1172571	66 years	White	Alive or dead of other cause	Alive or dead due to cancer	103	Alive	Surgery performed	T1a(s)	Blank(s)	Blank(s)	N0	Blank(s)	Blank(s)	M0	Blank(s)	Blank(s)	I	Blank(s)	Blank(s)	Male	2010	9.1.3 Papillary	Unknown	Not a paired site	Positive histology	739	No	No	No	No	0	98	Blank(s)	Blank(s)	4	One primary only	1	Yes	None/Unknown	No/Unknown	No systemic therapy and/or surgical procedures	No radiation and/or cancer-directed surgery
1172579	44 years	Other (American Indian/AK Native, Asian/Pacific Islander)	Alive or dead of other cause	Alive or dead due to cancer	103	Alive	Surgery performed	T1a(m)	Blank(s)	Blank(s)	N0	Blank(s)	Blank(s)	M0	Blank(s)	Blank(s)	I	Blank(s)	Blank(s)	Female	2010	9.1.3 Papillary	Well differentiated; Grade I	Not a paired site	Positive histology	739	No	No	No	No	1	0	Blank(s)	Blank(s)	5	One primary only	1	Yes	None/Unknown	No/Unknown	Systemic therapy after surgery	No radiation and/or cancer-directed surgery
1172824	31 years	Other (American Indian/AK Native, Asian/Pacific Islander)	Alive or dead of other cause	Alive or dead due to cancer	103	Alive	Surgery performed	T3(s)	Blank(s)	Blank(s)	N0	Blank(s)	Blank(s)	M0	Blank(s)	Blank(s)	I	Blank(s)	Blank(s)	Female	2010	9.1.3 Papillary	Unknown	Not a paired site	Positive histology	739	No	No	No	No	0	98	Blank(s)	Blank(s)	20	One primary only	1	Yes	None/Unknown	No/Unknown	No systemic therapy and/or surgical procedures	No radiation and/or cancer-directed surgery
1172827	36 years	Other (American Indian/AK Native, Asian/Pacific Islander)	Alive or dead of other cause	Alive or dead due to cancer	102	Alive	Surgery performed	T1b(s)	Blank(s)	Blank(s)	N0	Blank(s)	Blank(s)	M0	Blank(s)	Blank(s)	I	Blank(s)	Blank(s)	Male	2010	9.1.3 Papillary	Unknown	Left - origin of primary	Positive histology	739	No	No	No	No	3	0	Blank(s)	Blank(s)	15	One primary only	1	Yes	None/Unknown	No/Unknown	No systemic therapy and/or surgical procedures	No radiation and/or cancer-directed surgery
1173174	55 years	White	Alive or dead of other cause	Alive or dead due to cancer	105	Alive	Surgery performed	T1a(s)	Blank(s)	Blank(s)	N0	Blank(s)	Blank(s)	M0	Blank(s)	Blank(s)	I	Blank(s)	Blank(s)	Female	2010	9.1.3 Papillary	Unknown	Not a paired site	Positive histology	739	No	No	No	No	1	0	Blank(s)	Blank(s)	6	One primary only	1	Yes	None/Unknown	No/Unknown	No systemic therapy and/or surgical procedures	No radiation and/or cancer-directed surgery
1173182	55 years	White	Alive or dead of other cause	Alive or dead due to cancer	48	Alive	Surgery performed	T3(m)	Blank(s)	Blank(s)	N0	Blank(s)	Blank(s)	M0	Blank(s)	Blank(s)	III	Blank(s)	Blank(s)	Female	2014	9.1.3 Papillary	Moderately differentiated; Grade II	Not a paired site	Positive histology	739	No	No	No	No	3	0	Blank(s)	Blank(s)	10	2nd of 2 or more primaries	2	No	Radioisotopes (1988+)	No/Unknown	Systemic therapy after surgery	Radiation after surgery
1173191	37 years	White	Alive or dead of other cause	Alive or dead due to cancer	101	Alive	Surgery performed	T2(m)	Blank(s)	Blank(s)	N0	Blank(s)	Blank(s)	M0	Blank(s)	Blank(s)	I	Blank(s)	Blank(s)	Female	2010	9.1.3 Papillary	Unknown	Not a paired site	Positive histology	739	No	No	No	No	11	0	Blank(s)	Blank(s)	32	One primary only	1	Yes	Radioisotopes (1988+)	No/Unknown	Systemic therapy after surgery	Radiation after surgery
1173426	64 years	White	Alive or dead of other cause	Alive or dead due to cancer	102	Alive	Surgery performed	T1a(s)	Blank(s)	Blank(s)	N0	Blank(s)	Blank(s)	M0	Blank(s)	Blank(s)	I	Blank(s)	Blank(s)	Female	2010	9.1.3 Papillary	Unknown	Not a paired site	Positive histology	739	No	No	No	No	2	0	Blank(s)	Blank(s)	4	One primary only	1	Yes	None/Unknown	No/Unknown	No systemic therapy and/or surgical procedures	No radiation and/or cancer-directed surgery
1173461	19 years	White	Alive or dead of other cause	Alive or dead due to cancer	103	Alive	Surgery performed	T1a(s)	Blank(s)	Blank(s)	N0	Blank(s)	Blank(s)	M0	Blank(s)	Blank(s)	I	Blank(s)	Blank(s)	Female	2010	9.1.3 Papillary	Unknown	Not a paired site	Positive histology	739	No	No	No	No	9	0	Blank(s)	Blank(s)	9	One primary only	1	Yes	Radioisotopes (1988+)	No/Unknown	No systemic therapy and/or surgical procedures	Radiation after surgery
1173466	53 years	White	Alive or dead of other cause	Alive or dead due to cancer	101	Alive	Surgery performed	T1b(m)	Blank(s)	Blank(s)	N0	Blank(s)	Blank(s)	M0	Blank(s)	Blank(s)	I	Blank(s)	Blank(s)	Female	2010	9.1.3 Papillary	Unknown	Not a paired site	Positive histology	739	No	No	No	No	1	0	Blank(s)	Blank(s)	15	One primary only	1	Yes	Radioisotopes (1988+)	No/Unknown	No systemic therapy and/or surgical procedures	Radiation after surgery
1173468	32 years	White	Alive or dead of other cause	Alive or dead due to cancer	103	Alive	Surgery performed	T2(s)	Blank(s)	Blank(s)	N0	Blank(s)	Blank(s)	M0	Blank(s)	Blank(s)	I	Blank(s)	Blank(s)	Male	2010	9.1.3 Papillary	Unknown	Not a paired site	Positive histology	739	No	No	No	No	0	98	Blank(s)	Blank(s)	30	1st of 2 or more primaries	2	Yes	Radioisotopes (1988+)	No/Unknown	Systemic therapy after surgery	Radiation after surgery
1173469	32 years	White	Alive or dead of other cause	Alive or dead due to cancer	107	Alive	Surgery performed	T1b(s)	Blank(s)	Blank(s)	N1NOS	Blank(s)	Blank(s)	M0	Blank(s)	Blank(s)	I	Blank(s)	Blank(s)	Female	2010	9.1.3 Papillary	Unknown	Not a paired site	Positive histology	739	No	No	No	No	42	5	Blank(s)	Blank(s)	18	One primary only	1	Yes	None/Unknown	No/Unknown	Systemic therapy after surgery	No radiation and/or cancer-directed surgery
1173477	66 years	Other (American Indian/AK Native, Asian/Pacific Islander)	Alive or dead of other cause	Alive or dead due to cancer	106	Alive	Surgery performed	T2(m)	Blank(s)	Blank(s)	N1a	Blank(s)	Blank(s)	M0	Blank(s)	Blank(s)	III	Blank(s)	Blank(s)	Female	2010	9.1.3 Papillary	Moderately differentiated; Grade II	Not a paired site	Positive histology	739	No	No	No	No	19	5	Blank(s)	Blank(s)	22	One primary only	1	Yes	Radioisotopes (1988+)	No/Unknown	Systemic therapy after surgery	Radiation after surgery
1173526	41 years	White	Alive or dead of other cause	Alive or dead due to cancer	104	Alive	Surgery performed	T3(m)	Blank(s)	Blank(s)	N1b	Blank(s)	Blank(s)	M0	Blank(s)	Blank(s)	I	Blank(s)	Blank(s)	Female	2010	9.1.3 Papillary	Moderately differentiated; Grade II	Not a paired site	Positive histology	739	No	No	No	No	7	3	Blank(s)	Blank(s)	35	One primary only	1	Yes	Radioisotopes (1988+)	No/Unknown	No systemic therapy and/or surgical procedures	Radiation after surgery
1173605	35 years	White	Alive or dead of other cause	Alive or dead due to cancer	104	Alive	Surgery performed	T2(s)	Blank(s)	Blank(s)	N0	Blank(s)	Blank(s)	M0	Blank(s)	Blank(s)	I	Blank(s)	Blank(s)	Female	2010	9.1.3 Papillary	Unknown	Not a paired site	Positive histology	739	No	No	No	No	0	98	Blank(s)	Blank(s)	25	One primary only	1	Yes	None/Unknown	No/Unknown	No systemic therapy and/or surgical procedures	No radiation and/or cancer-directed surgery
1173616	82 years	Other (American Indian/AK Native, Asian/Pacific Islander)	Dead (attributable to this cancer dx)	Alive or dead due to cancer	22	Dead	Not recommended	T3	Blank(s)	Blank(s)	N1b	Blank(s)	Blank(s)	M0	Blank(s)	Blank(s)	IVA	Blank(s)	Blank(s)	Male	2010	9.1.3 Papillary	Unknown	Not a paired site	Positive histology	739	No	No	No	No	95	95	Blank(s)	Blank(s)	999	One primary only	1	Yes	None/Unknown	No/Unknown	No systemic therapy and/or surgical procedures	No radiation and/or cancer-directed surgery
1173898	64 years	White	Alive or dead of other cause	Alive or dead due to cancer	105	Alive	Surgery performed	T1a(s)	Blank(s)	Blank(s)	N0	Blank(s)	Blank(s)	M0	Blank(s)	Blank(s)	I	Blank(s)	Blank(s)	Female	2010	9.1.3 Papillary	Unknown	Not a paired site	Positive histology	739	No	No	No	No	0	98	Blank(s)	Blank(s)	4	One primary only	1	Yes	None/Unknown	No/Unknown	No systemic therapy and/or surgical procedures	No radiation and/or cancer-directed surgery
1173925	25 years	Other (American Indian/AK Native, Asian/Pacific Islander)	Alive or dead of other cause	Alive or dead due to cancer	99	Alive	Surgery performed	T1b(s)	Blank(s)	Blank(s)	N0	Blank(s)	Blank(s)	M0	Blank(s)	Blank(s)	I	Blank(s)	Blank(s)	Male	2010	9.1.3 Papillary	Unknown	Not a paired site	Positive histology	739	No	No	No	No	1	0	Blank(s)	Blank(s)	15	One primary only	1	Yes	Radioisotopes (1988+)	No/Unknown	No systemic therapy and/or surgical procedures	Radiation after surgery
1174152	28 years	White	Alive or dead of other cause	Alive or dead due to cancer	90	Alive	Surgery performed	T4a(m)	Blank(s)	Blank(s)	N1b	Blank(s)	Blank(s)	M0	Blank(s)	Blank(s)	I	Blank(s)	Blank(s)	Male	2010	9.1.3 Papillary	Well differentiated; Grade I	Not a paired site	Positive histology	739	No	No	No	No	30	19	Blank(s)	Blank(s)	13	One primary only	1	Yes	Radioisotopes (1988+)	No/Unknown	No systemic therapy and/or surgical procedures	Radiation after surgery
1174522	42 years	White	Alive or dead of other cause	Alive or dead due to cancer	99	Alive	Surgery performed	T3(s)	Blank(s)	Blank(s)	N0	Blank(s)	Blank(s)	M0	Blank(s)	Blank(s)	I	Blank(s)	Blank(s)	Female	2010	9.1.3 Papillary	Unknown	Not a paired site	Positive histology	739	No	No	No	No	5	0	Blank(s)	Blank(s)	25	One primary only	1	Yes	Radioisotopes (1988+)	No/Unknown	Systemic therapy after surgery	Radiation after surgery
1175093	74 years	Other (American Indian/AK Native, Asian/Pacific Islander)	Alive or dead of other cause	Alive or dead due to cancer	28	Alive	Surgery performed	Blank(s)	p1A	Blank(s)	Blank(s)	c0	Blank(s)	Blank(s)	c0	Blank(s)	Blank(s)	1	Blank(s)	Female	2016	9.1.3 Papillary	Unknown	Right - origin of primary	Positive histology	739	No	No	No	No	2	2	10	Blank(s)	Blank(s)	2nd of 2 or more primaries	2	No	None/Unknown	No/Unknown	No systemic therapy and/or surgical procedures	No radiation and/or cancer-directed surgery
1175102	39 years	Other (American Indian/AK Native, Asian/Pacific Islander)	Alive or dead of other cause	Alive or dead due to cancer	96	Alive	Surgery performed	T1a	Blank(s)	Blank(s)	N1a	Blank(s)	Blank(s)	M0	Blank(s)	Blank(s)	I	Blank(s)	Blank(s)	Female	2010	9.1.3 Papillary	Unknown	Not a paired site	Positive histology	739	No	No	No	No	12	1	Blank(s)	Blank(s)	9	One primary only	1	Yes	None/Unknown	No/Unknown	No systemic therapy and/or surgical procedures	No radiation and/or cancer-directed surgery
1175106	58 years	White	Alive or dead of other cause	Alive or dead due to cancer	98	Alive	Surgery performed	T1b(m)	Blank(s)	Blank(s)	N0	Blank(s)	Blank(s)	M0	Blank(s)	Blank(s)	I	Blank(s)	Blank(s)	Male	2010	9.1.3 Papillary	Unknown	Bilateral, single primary	Positive histology	739	No	No	No	No	6	0	Blank(s)	Blank(s)	12	1st of 2 or more primaries	2	Yes	None/Unknown	No/Unknown	No systemic therapy and/or surgical procedures	No radiation and/or cancer-directed surgery
1175139	60 years	White	Alive or dead of other cause	Alive or dead due to cancer	98	Alive	Surgery performed	T1a(m)	Blank(s)	Blank(s)	N1a	Blank(s)	Blank(s)	M0	Blank(s)	Blank(s)	III	Blank(s)	Blank(s)	Female	2010	9.1.3 Papillary	Unknown	Left - origin of primary	Positive histology	739	No	No	No	No	13	7	Blank(s)	Blank(s)	8	One primary only	1	Yes	None/Unknown	No/Unknown	No systemic therapy and/or surgical procedures	No radiation and/or cancer-directed surgery
1175226	54 years	White	Alive or dead of other cause	Alive or dead due to cancer	101	Alive	Surgery performed	T1a(m)	Blank(s)	Blank(s)	N0	Blank(s)	Blank(s)	M0	Blank(s)	Blank(s)	I	Blank(s)	Blank(s)	Female	2010	9.1.3 Papillary	Well differentiated; Grade I	Not a paired site	Positive histology	739	No	No	No	No	3	0	Blank(s)	Blank(s)	9	One primary only	1	Yes	None/Unknown	No/Unknown	Systemic therapy after surgery	No radiation and/or cancer-directed surgery
1175238	43 years	White	Alive or dead of other cause	Alive or dead due to cancer	101	Alive	Surgery performed	T1b(m)	Blank(s)	Blank(s)	N0	Blank(s)	Blank(s)	M0	Blank(s)	Blank(s)	I	Blank(s)	Blank(s)	Female	2010	9.1.3 Papillary	Well differentiated; Grade I	Not a paired site	Positive histology	739	No	No	No	No	5	0	Blank(s)	Blank(s)	17	One primary only	1	Yes	Radioisotopes (1988+)	No/Unknown	No systemic therapy and/or surgical procedures	Radiation after surgery
1175542	44 years	White	Alive or dead of other cause	Alive or dead due to cancer	97	Alive	Surgery performed	T1a(s)	Blank(s)	Blank(s)	N0	Blank(s)	Blank(s)	M0	Blank(s)	Blank(s)	I	Blank(s)	Blank(s)	Female	2010	9.1.3 Papillary	Well differentiated; Grade I	Not a paired site	Positive histology	739	No	No	No	No	3	0	Blank(s)	Blank(s)	9	One primary only	1	Yes	None/Unknown	No/Unknown	No systemic therapy and/or surgical procedures	No radiation and/or cancer-directed surgery
1175668	42 years	Other (American Indian/AK Native, Asian/Pacific Islander)	Alive or dead of other cause	Alive or dead due to cancer	103	Alive	Surgery performed	T3(s)	Blank(s)	Blank(s)	N0	Blank(s)	Blank(s)	M0	Blank(s)	Blank(s)	I	Blank(s)	Blank(s)	Female	2010	9.1.3 Papillary	Unknown	Not a paired site	Positive histology	739	No	No	No	No	0	98	Blank(s)	Blank(s)	10	One primary only	1	Yes	Radioisotopes (1988+)	No/Unknown	Intraoperative systemic therapy	Radiation after surgery
1175911	61 years	Other (American Indian/AK Native, Asian/Pacific Islander)	Alive or dead of other cause	Alive or dead due to cancer	100	Alive	Surgery performed	T1b(s)	Blank(s)	Blank(s)	N0	Blank(s)	Blank(s)	M0	Blank(s)	Blank(s)	I	Blank(s)	Blank(s)	Female	2010	9.1.3 Papillary	Unknown	Not a paired site	Positive histology	739	No	No	No	No	0	98	Blank(s)	Blank(s)	11	One primary only	1	Yes	Radioisotopes (1988+)	No/Unknown	Systemic therapy after surgery	Radiation after surgery
1175968	54 years	Other (American Indian/AK Native, Asian/Pacific Islander)	Alive or dead of other cause	Alive or dead due to cancer	44	Alive	Surgery performed	T1b(m)	Blank(s)	Blank(s)	N1NOS	Blank(s)	Blank(s)	M0	Blank(s)	Blank(s)	UNK Stage	Blank(s)	Blank(s)	Female	2014	9.1.3 Papillary	Unknown	Not a paired site	Positive histology	739	No	No	No	No	2	1	Blank(s)	Blank(s)	11	2nd of 2 or more primaries	2	No	None/Unknown	No/Unknown	No systemic therapy and/or surgical procedures	No radiation and/or cancer-directed surgery
1176082	65 years	White	Alive or dead of other cause	Alive or dead due to cancer	98	Alive	Surgery performed	T2(m)	Blank(s)	Blank(s)	N1b	Blank(s)	Blank(s)	M0	Blank(s)	Blank(s)	IVA	Blank(s)	Blank(s)	Male	2010	9.1.3 Papillary	Well differentiated; Grade I	Left - origin of primary	Positive histology	739	No	No	No	No	6	5	Blank(s)	Blank(s)	31	One primary only	1	Yes	Radioisotopes (1988+)	No/Unknown	Systemic therapy after surgery	Radiation after surgery
1176244	44 years	White	Alive or dead of other cause	Alive or dead due to cancer	98	Alive	Surgery performed	T3(s)	Blank(s)	Blank(s)	N0	Blank(s)	Blank(s)	M0	Blank(s)	Blank(s)	I	Blank(s)	Blank(s)	Female	2010	9.1.3 Papillary	Unknown	Not a paired site	Positive histology	739	No	No	No	No	12	0	Blank(s)	Blank(s)	6	One primary only	1	Yes	Radioisotopes (1988+)	No/Unknown	Systemic therapy after surgery	Radiation after surgery
1176268	29 years	White	Alive or dead of other cause	Alive or dead due to cancer	98	Alive	Surgery performed	T1b(m)	Blank(s)	Blank(s)	N0	Blank(s)	Blank(s)	M0	Blank(s)	Blank(s)	I	Blank(s)	Blank(s)	Female	2010	9.1.3 Papillary	Unknown	Not a paired site	Positive histology	739	No	No	No	No	1	0	Blank(s)	Blank(s)	16	One primary only	1	Yes	None/Unknown	No/Unknown	Systemic therapy after surgery	No radiation and/or cancer-directed surgery
1176385	71 years	Other (American Indian/AK Native, Asian/Pacific Islander)	Alive or dead of other cause	Dead (attributable to causes other than this cancer dx)	101	Dead	Surgery performed	T1b(s)	Blank(s)	Blank(s)	N0	Blank(s)	Blank(s)	M0	Blank(s)	Blank(s)	UNK Stage	Blank(s)	Blank(s)	Female	2010	9.1.3 Papillary	Unknown	Not a paired site	Positive histology	739	No	No	No	No	0	98	Blank(s)	Blank(s)	16	1st of 2 or more primaries	2	Yes	Radioisotopes (1988+)	No/Unknown	No systemic therapy and/or surgical procedures	Radiation after surgery
1176633	71 years	Other (American Indian/AK Native, Asian/Pacific Islander)	Alive or dead of other cause	Alive or dead due to cancer	76	Alive	Surgery performed	T4a(s)	Blank(s)	Blank(s)	N1a	Blank(s)	Blank(s)	M1	Blank(s)	Blank(s)	IVC	Blank(s)	Blank(s)	Female	2010	9.1.3 Papillary	Well differentiated; Grade I	Not a paired site	Positive histology	739	No	No	No	Yes	4	2	Blank(s)	Blank(s)	26	One primary only	1	Yes	Combination of beam with implants or isotopes	No/Unknown	Systemic therapy after surgery	Radiation after surgery
1176847	68 years	White	Alive or dead of other cause	Dead (attributable to causes other than this cancer dx)	51	Dead	Surgery performed	T1b(m)	Blank(s)	Blank(s)	N1NOS	Blank(s)	Blank(s)	M0	Blank(s)	Blank(s)	UNK Stage	Blank(s)	Blank(s)	Male	2010	9.1.3 Papillary	Unknown	Not a paired site	Positive histology	739	No	No	No	No	7	6	Blank(s)	Blank(s)	20	1st of 2 or more primaries	2	Yes	Radioisotopes (1988+)	No/Unknown	No systemic therapy and/or surgical procedures	Radiation after surgery
1176966	41 years	Other (American Indian/AK Native, Asian/Pacific Islander)	Alive or dead of other cause	Alive or dead due to cancer	92	Alive	Surgery performed	T3(s)	Blank(s)	Blank(s)	N0	Blank(s)	Blank(s)	M0	Blank(s)	Blank(s)	I	Blank(s)	Blank(s)	Female	2010	9.1.3 Papillary	Unknown	Not a paired site	Positive histology	739	No	No	No	No	0	98	Blank(s)	Blank(s)	28	One primary only	1	Yes	Radioisotopes (1988+)	No/Unknown	Systemic therapy after surgery	Radiation after surgery
1176975	26 years	White	Alive or dead of other cause	Alive or dead due to cancer	97	Alive	Surgery performed	T1b(s)	Blank(s)	Blank(s)	N1b	Blank(s)	Blank(s)	M0	Blank(s)	Blank(s)	I	Blank(s)	Blank(s)	Female	2010	9.1.3 Papillary	Unknown	Not a paired site	Positive histology	739	No	No	No	No	1	1	Blank(s)	Blank(s)	12	One primary only	1	Yes	Radioisotopes (1988+)	No/Unknown	Systemic therapy after surgery	Radiation after surgery
1177165	58 years	White	Alive or dead of other cause	Alive or dead due to cancer	101	Alive	Surgery performed	T2(s)	Blank(s)	Blank(s)	N0	Blank(s)	Blank(s)	M0	Blank(s)	Blank(s)	II	Blank(s)	Blank(s)	Female	2010	9.1.3 Papillary	Well differentiated; Grade I	Not a paired site	Positive histology	739	No	No	No	No	3	0	Blank(s)	Blank(s)	30	One primary only	1	Yes	Radioisotopes (1988+)	No/Unknown	Systemic therapy after surgery	Radiation after surgery
1177175	49 years	White	Alive or dead of other cause	Alive or dead due to cancer	99	Alive	Surgery performed	T1b(m)	Blank(s)	Blank(s)	N1b	Blank(s)	Blank(s)	M0	Blank(s)	Blank(s)	IVA	Blank(s)	Blank(s)	Female	2010	9.1.3 Papillary	Well differentiated; Grade I	Not a paired site	Positive histology	739	No	No	No	No	44	7	Blank(s)	Blank(s)	20	One primary only	1	Yes	Radioisotopes (1988+)	No/Unknown	Systemic therapy after surgery	Radiation after surgery
1177184	81 years	White	Alive or dead of other cause	Dead (attributable to causes other than this cancer dx)	83	Dead	Surgery performed	T3(m)	Blank(s)	Blank(s)	N0	Blank(s)	Blank(s)	M0	Blank(s)	Blank(s)	III	Blank(s)	Blank(s)	Female	2010	9.1.3 Papillary	Poorly differentiated; Grade III	Not a paired site	Positive histology	739	No	No	No	No	6	0	Blank(s)	Blank(s)	45	One primary only	1	Yes	Radioisotopes (1988+)	No/Unknown	Systemic therapy after surgery	Radiation after surgery
1177187	46 years	Other (American Indian/AK Native, Asian/Pacific Islander)	Alive or dead of other cause	Alive or dead due to cancer	105	Alive	Surgery performed	T1b(m)	Blank(s)	Blank(s)	N1b	Blank(s)	Blank(s)	M0	Blank(s)	Blank(s)	IVA	Blank(s)	Blank(s)	Female	2010	9.1.3 Papillary	Unknown	Not a paired site	Positive histology	739	No	No	No	No	47	2	Blank(s)	Blank(s)	14	One primary only	1	Yes	Radioisotopes (1988+)	No/Unknown	Systemic therapy after surgery	Radiation after surgery
1177359	23 years	White	Alive or dead of other cause	Alive or dead due to cancer	97	Alive	Surgery performed	T2(m)	Blank(s)	Blank(s)	N1b	Blank(s)	Blank(s)	M0	Blank(s)	Blank(s)	I	Blank(s)	Blank(s)	Female	2010	9.1.3 Papillary	Unknown	Not a paired site	Positive histology	739	No	No	No	No	32	17	Blank(s)	Blank(s)	28	One primary only	1	Yes	Radioisotopes (1988+)	No/Unknown	Systemic therapy after surgery	Radiation after surgery
1177484	29 years	White	Alive or dead of other cause	Alive or dead due to cancer	104	Alive	Surgery performed	T2(s)	Blank(s)	Blank(s)	N0	Blank(s)	Blank(s)	M0	Blank(s)	Blank(s)	I	Blank(s)	Blank(s)	Female	2010	9.1.3 Papillary	Unknown	Not a paired site	Positive histology	739	No	No	No	No	0	98	Blank(s)	Blank(s)	28	One primary only	1	Yes	Radioisotopes (1988+)	No/Unknown	No systemic therapy and/or surgical procedures	Radiation after surgery
1177487	30 years	Black	Alive or dead of other cause	Alive or dead due to cancer	100	Alive	Surgery performed	T1b(s)	Blank(s)	Blank(s)	N0	Blank(s)	Blank(s)	M0	Blank(s)	Blank(s)	I	Blank(s)	Blank(s)	Female	2010	9.1.3 Papillary	Unknown	Not a paired site	Positive histology	739	No	No	No	No	2	0	Blank(s)	Blank(s)	19	One primary only	1	Yes	None/Unknown	No/Unknown	No systemic therapy and/or surgical procedures	No radiation and/or cancer-directed surgery
1177598	54 years	Other (American Indian/AK Native, Asian/Pacific Islander)	Alive or dead of other cause	Alive or dead due to cancer	53	Alive	Surgery performed	T2(s)	Blank(s)	Blank(s)	N0	Blank(s)	Blank(s)	M0	Blank(s)	Blank(s)	II	Blank(s)	Blank(s)	Female	2014	9.1.3 Papillary	Well differentiated; Grade I	Not a paired site	Positive histology	739	No	No	No	No	1	0	Blank(s)	Blank(s)	30	2nd of 2 or more primaries	2	No	Radioisotopes (1988+)	No/Unknown	Systemic therapy after surgery	Radiation after surgery
1177792	74 years	White	Dead (attributable to this cancer dx)	Alive or dead due to cancer	26	Dead	Surgery performed	T3(s)	Blank(s)	Blank(s)	N1b	Blank(s)	Blank(s)	M1	Blank(s)	Blank(s)	IVC	Blank(s)	Blank(s)	Female	2010	9.1.3 Papillary	Poorly differentiated; Grade III	Not a paired site	Positive histology	739	Unknown	Unknown	Unknown	Yes	9	8	Blank(s)	Blank(s)	30	One primary only	1	Yes	Radioisotopes (1988+)	No/Unknown	No systemic therapy and/or surgical procedures	Radiation after surgery
1177844	43 years	White	Alive or dead of other cause	Alive or dead due to cancer	98	Alive	Surgery performed	T1a(m)	Blank(s)	Blank(s)	N1a	Blank(s)	Blank(s)	M0	Blank(s)	Blank(s)	I	Blank(s)	Blank(s)	Female	2010	9.1.3 Papillary	Unknown	Not a paired site	Positive histology	739	No	No	No	No	6	1	Blank(s)	Blank(s)	4	One primary only	1	Yes	None/Unknown	No/Unknown	No systemic therapy and/or surgical procedures	No radiation and/or cancer-directed surgery
1177850	73 years	White	Alive or dead of other cause	Alive or dead due to cancer	91	Alive	Surgery performed	T1a(s)	Blank(s)	Blank(s)	N0	Blank(s)	Blank(s)	M0	Blank(s)	Blank(s)	I	Blank(s)	Blank(s)	Female	2010	9.1.3 Papillary	Well differentiated; Grade I	Not a paired site	Positive histology	739	No	No	No	No	0	98	Blank(s)	Blank(s)	6	One primary only	1	Yes	None/Unknown	No/Unknown	No systemic therapy and/or surgical procedures	No radiation and/or cancer-directed surgery
1177942	64 years	Other (American Indian/AK Native, Asian/Pacific Islander)	Alive or dead of other cause	Alive or dead due to cancer	97	Alive	Surgery performed	T1b(s)	Blank(s)	Blank(s)	N1a	Blank(s)	Blank(s)	M0	Blank(s)	Blank(s)	III	Blank(s)	Blank(s)	Female	2010	9.1.3 Papillary	Moderately differentiated; Grade II	Not a paired site	Positive histology	739	No	No	No	No	1	1	Blank(s)	Blank(s)	18	One primary only	1	Yes	Radioisotopes (1988+)	No/Unknown	No systemic therapy and/or surgical procedures	Radiation after surgery
1177977	66 years	Other (American Indian/AK Native, Asian/Pacific Islander)	Alive or dead of other cause	Alive or dead due to cancer	3	Alive	Surgery performed	Blank(s)	Blank(s)	T2	Blank(s)	Blank(s)	N0a	Blank(s)	Blank(s)	M0	Blank(s)	Blank(s)	1	Female	2018	9.1.3 Papillary	Blank(s)	Not a paired site	Positive histology	739	No	No	No	No	0	98	35	100	Blank(s)	2nd of 2 or more primaries	2	No	None/Unknown	No/Unknown	No systemic therapy and/or surgical procedures	No radiation and/or cancer-directed surgery
1178117	45 years	Other (American Indian/AK Native, Asian/Pacific Islander)	Alive or dead of other cause	Alive or dead due to cancer	97	Alive	Surgery performed	T1b(m)	Blank(s)	Blank(s)	N0	Blank(s)	Blank(s)	M0	Blank(s)	Blank(s)	I	Blank(s)	Blank(s)	Female	2010	9.1.3 Papillary	Unknown	Not a paired site	Positive histology	739	No	No	No	No	0	98	Blank(s)	Blank(s)	15	One primary only	1	Yes	None/Unknown	No/Unknown	No systemic therapy and/or surgical procedures	No radiation and/or cancer-directed surgery
1178138	48 years	Other (American Indian/AK Native, Asian/Pacific Islander)	Alive or dead of other cause	Alive or dead due to cancer	98	Alive	Surgery performed	T1a(s)	Blank(s)	Blank(s)	N0	Blank(s)	Blank(s)	M0	Blank(s)	Blank(s)	I	Blank(s)	Blank(s)	Female	2010	9.1.3 Papillary	Unknown	Not a paired site	Positive histology	739	No	No	No	No	13	0	Blank(s)	Blank(s)	6	One primary only	1	Yes	None/Unknown	No/Unknown	No systemic therapy and/or surgical procedures	No radiation and/or cancer-directed surgery
1178161	38 years	White	Alive or dead of other cause	Alive or dead due to cancer	61	Alive	Surgery performed	TX	Blank(s)	Blank(s)	N0	Blank(s)	Blank(s)	M0	Blank(s)	Blank(s)	I	Blank(s)	Blank(s)	Female	2010	9.1.3 Papillary	Unknown	Right - origin of primary	Positive histology	739	No	No	No	No	0	98	Blank(s)	Blank(s)	999	One primary only	1	Yes	None/Unknown	No/Unknown	No systemic therapy and/or surgical procedures	No radiation and/or cancer-directed surgery
1178169	69 years	White	Alive or dead of other cause	Dead (attributable to causes other than this cancer dx)	23	Dead	Surgery performed	T3(m)	Blank(s)	Blank(s)	N0	Blank(s)	Blank(s)	M0	Blank(s)	Blank(s)	III	Blank(s)	Blank(s)	Female	2011	9.1.3 Papillary	Well differentiated; Grade I	Not a paired site	Positive histology	739	No	No	No	No	0	98	Blank(s)	Blank(s)	31	2nd of 2 or more primaries	2	No	Radioisotopes (1988+)	No/Unknown	Systemic therapy after surgery	Radiation after surgery
1178307	29 years	Other (American Indian/AK Native, Asian/Pacific Islander)	Alive or dead of other cause	Alive or dead due to cancer	97	Alive	Surgery performed	T4a(m)	Blank(s)	Blank(s)	N1a	Blank(s)	Blank(s)	M0	Blank(s)	Blank(s)	I	Blank(s)	Blank(s)	Female	2010	9.1.3 Papillary	Unknown	Not a paired site	Positive histology	739	No	No	No	No	26	11	Blank(s)	Blank(s)	45	One primary only	1	Yes	Radioisotopes (1988+)	No/Unknown	Systemic therapy after surgery	Radiation after surgery
1178333	49 years	White	Alive or dead of other cause	Alive or dead due to cancer	97	Alive	Surgery performed	T1a(m)	Blank(s)	Blank(s)	N0	Blank(s)	Blank(s)	M0	Blank(s)	Blank(s)	I	Blank(s)	Blank(s)	Female	2010	9.1.3 Papillary	Unknown	Not a paired site	Positive histology	739	No	No	No	No	0	98	Blank(s)	Blank(s)	4	One primary only	1	Yes	Radioisotopes (1988+)	No/Unknown	Systemic therapy after surgery	Radiation after surgery
1178335	49 years	Black	Alive or dead of other cause	Alive or dead due to cancer	98	Alive	Surgery performed	T4a(m)	Blank(s)	Blank(s)	N1NOS	Blank(s)	Blank(s)	M0	Blank(s)	Blank(s)	IVA	Blank(s)	Blank(s)	Male	2010	9.1.3 Papillary	Unknown	Not a paired site	Positive histology	739	No	No	No	No	15	5	Blank(s)	Blank(s)	35	1st of 2 or more primaries	1	Yes	Radioisotopes (1988+)	No/Unknown	No systemic therapy and/or surgical procedures	Radiation after surgery
1178405	36 years	White	Alive or dead of other cause	Alive or dead due to cancer	100	Alive	Surgery performed	T1b(m)	Blank(s)	Blank(s)	N1a	Blank(s)	Blank(s)	M0	Blank(s)	Blank(s)	I	Blank(s)	Blank(s)	Female	2010	9.1.3 Papillary	Unknown	Not a paired site	Positive histology	739	No	No	No	No	5	3	Blank(s)	Blank(s)	12	1st of 2 or more primaries	1	Yes	Radioisotopes (1988+)	No/Unknown	Systemic therapy after surgery	Radiation after surgery
1178428	34 years	White	Alive or dead of other cause	Alive or dead due to cancer	98	Alive	Surgery performed	T1b(m)	Blank(s)	Blank(s)	N1a	Blank(s)	Blank(s)	M0	Blank(s)	Blank(s)	I	Blank(s)	Blank(s)	Female	2010	9.1.3 Papillary	Well differentiated; Grade I	Not a paired site	Positive histology	739	No	No	No	No	3	3	Blank(s)	Blank(s)	12	One primary only	1	Yes	None/Unknown	No/Unknown	No systemic therapy and/or surgical procedures	No radiation and/or cancer-directed surgery
1178679	49 years	White	Alive or dead of other cause	Alive or dead due to cancer	100	Alive	Surgery performed	T1a(s)	Blank(s)	Blank(s)	N0	Blank(s)	Blank(s)	M0	Blank(s)	Blank(s)	I	Blank(s)	Blank(s)	Female	2010	9.1.3 Papillary	Well differentiated; Grade I	Not a paired site	Positive histology	739	No	No	No	No	1	0	Blank(s)	Blank(s)	2	One primary only	1	Yes	None/Unknown	No/Unknown	Systemic therapy after surgery	No radiation and/or cancer-directed surgery
1178685	71 years	Black	Alive or dead of other cause	Alive or dead due to cancer	100	Alive	Surgery performed	T2(m)	Blank(s)	Blank(s)	N0	Blank(s)	Blank(s)	M0	Blank(s)	Blank(s)	II	Blank(s)	Blank(s)	Female	2010	9.1.3 Papillary	Well differentiated; Grade I	Not a paired site	Positive histology	739	No	No	No	No	0	98	Blank(s)	Blank(s)	30	One primary only	1	Yes	None/Unknown	No/Unknown	Systemic therapy both before and after surgery	No radiation and/or cancer-directed surgery
1178773	72 years	White	Alive or dead of other cause	Alive or dead due to cancer	105	Alive	Surgery performed	T2(m)	Blank(s)	Blank(s)	N0	Blank(s)	Blank(s)	M0	Blank(s)	Blank(s)	II	Blank(s)	Blank(s)	Female	2010	9.1.3 Papillary	Unknown	Not a paired site	Positive histology	739	No	No	No	No	21	0	Blank(s)	Blank(s)	23	One primary only	1	Yes	Radioisotopes (1988+)	No/Unknown	Systemic therapy after surgery	Radiation after surgery
1178890	53 years	White	Alive or dead of other cause	Alive or dead due to cancer	90	Alive	Surgery performed	T3(m)	Blank(s)	Blank(s)	N0	Blank(s)	Blank(s)	M0	Blank(s)	Blank(s)	III	Blank(s)	Blank(s)	Male	2010	9.1.3 Papillary	Unknown	Not a paired site	Positive histology	739	No	No	No	No	0	98	Blank(s)	Blank(s)	10	2nd of 2 or more primaries	2	No	None/Unknown	No/Unknown	No systemic therapy and/or surgical procedures	No radiation and/or cancer-directed surgery
1180004	43 years	White	Alive or dead of other cause	Dead (attributable to causes other than this cancer dx)	82	Dead	Surgery performed	T4a(m)	Blank(s)	Blank(s)	N1b	Blank(s)	Blank(s)	M0	Blank(s)	Blank(s)	I	Blank(s)	Blank(s)	Female	2010	9.1.3 Papillary	Well differentiated; Grade I	Not a paired site	Positive histology	739	No	No	No	No	18	6	Blank(s)	Blank(s)	7	One primary only	1	Yes	Radioisotopes (1988+)	No/Unknown	Systemic therapy after surgery	Radiation after surgery
1180069	43 years	White	Alive or dead of other cause	Alive or dead due to cancer	97	Alive	Surgery performed	T1a(s)	Blank(s)	Blank(s)	N0	Blank(s)	Blank(s)	M0	Blank(s)	Blank(s)	I	Blank(s)	Blank(s)	Male	2010	9.1.3 Papillary	Well differentiated; Grade I	Not a paired site	Positive histology	739	No	No	No	No	2	0	Blank(s)	Blank(s)	1	1st of 2 or more primaries	2	Yes	None/Unknown	No/Unknown	No systemic therapy and/or surgical procedures	No radiation and/or cancer-directed surgery
1180153	36 years	White	Alive or dead of other cause	Alive or dead due to cancer	104	Alive	Surgery performed	T1b(s)	Blank(s)	Blank(s)	N0	Blank(s)	Blank(s)	M0	Blank(s)	Blank(s)	I	Blank(s)	Blank(s)	Female	2010	9.1.3 Papillary	Well differentiated; Grade I	Not a paired site	Positive histology	739	No	No	No	No	0	98	Blank(s)	Blank(s)	16	One primary only	1	Yes	Radioisotopes (1988+)	No/Unknown	Systemic therapy after surgery	Radiation after surgery
1180500	15 years	White	Alive or dead of other cause	Dead (attributable to causes other than this cancer dx)	44	Dead	Surgery performed	T1b(s)	Blank(s)	Blank(s)	N0	Blank(s)	Blank(s)	M0	Blank(s)	Blank(s)	I	Blank(s)	Blank(s)	Female	2010	9.1.3 Papillary	Unknown	Not a paired site	Positive histology	739	No	No	No	No	9	0	Blank(s)	Blank(s)	11	One primary only	1	Yes	None/Unknown	No/Unknown	Systemic therapy after surgery	No radiation and/or cancer-directed surgery
1180716	32 years	White	Alive or dead of other cause	Alive or dead due to cancer	89	Alive	Surgery performed	T1a(s)	Blank(s)	Blank(s)	N0	Blank(s)	Blank(s)	M0	Blank(s)	Blank(s)	I	Blank(s)	Blank(s)	Female	2010	9.1.3 Papillary	Well differentiated; Grade I	Not a paired site	Positive histology	739	No	No	No	No	6	0	Blank(s)	Blank(s)	4	One primary only	1	Yes	None/Unknown	No/Unknown	Systemic therapy after surgery	No radiation and/or cancer-directed surgery
1181010	68 years	White	Alive or dead of other cause	Alive or dead due to cancer	39	Alive	Surgery performed	T1b(m)	Blank(s)	Blank(s)	N1a	Blank(s)	Blank(s)	M0	Blank(s)	Blank(s)	III	Blank(s)	Blank(s)	Male	2015	9.1.3 Papillary	Well differentiated; Grade I	Not a paired site	Positive histology	739	No	No	No	No	7	2	Blank(s)	Blank(s)	12	2nd of 2 or more primaries	2	No	Radioisotopes (1988+)	No/Unknown	Systemic therapy after surgery	Radiation after surgery
1181038	47 years	Other (American Indian/AK Native, Asian/Pacific Islander)	Alive or dead of other cause	Alive or dead due to cancer	102	Alive	Surgery performed	T2(s)	Blank(s)	Blank(s)	N1a	Blank(s)	Blank(s)	M0	Blank(s)	Blank(s)	III	Blank(s)	Blank(s)	Female	2010	9.1.3 Papillary	Well differentiated; Grade I	Not a paired site	Positive histology	739	No	No	No	No	4	3	Blank(s)	Blank(s)	23	One primary only	1	Yes	Radioisotopes (1988+)	No/Unknown	Systemic therapy after surgery	Radiation after surgery
1181041	55 years	Other (American Indian/AK Native, Asian/Pacific Islander)	Alive or dead of other cause	Alive or dead due to cancer	87	Alive	Surgery performed	T2(m)	Blank(s)	Blank(s)	N1a	Blank(s)	Blank(s)	M0	Blank(s)	Blank(s)	III	Blank(s)	Blank(s)	Female	2010	9.1.3 Papillary	Well differentiated; Grade I	Not a paired site	Positive histology	739	No	No	No	No	5	1	Blank(s)	Blank(s)	28	One primary only	1	Yes	Radioisotopes (1988+)	No/Unknown	Systemic therapy after surgery	Radiation after surgery
1181044	55 years	White	Alive or dead of other cause	Alive or dead due to cancer	100	Alive	Surgery performed	T1a(s)	Blank(s)	Blank(s)	N0	Blank(s)	Blank(s)	M0	Blank(s)	Blank(s)	I	Blank(s)	Blank(s)	Female	2010	9.1.3 Papillary	Unknown	Not a paired site	Positive histology	739	No	No	No	No	1	0	Blank(s)	Blank(s)	1	One primary only	1	Yes	None/Unknown	No/Unknown	No systemic therapy and/or surgical procedures	No radiation and/or cancer-directed surgery
1181054	59 years	White	Alive or dead of other cause	Alive or dead due to cancer	99	Alive	Surgery performed	T3(s)	Blank(s)	Blank(s)	N0	Blank(s)	Blank(s)	M0	Blank(s)	Blank(s)	III	Blank(s)	Blank(s)	Female	2010	9.1.3 Papillary	Well differentiated; Grade I	Not a paired site	Positive histology	739	No	No	No	No	0	98	Blank(s)	Blank(s)	20	One primary only	1	Yes	Radioisotopes (1988+)	No/Unknown	Systemic therapy after surgery	Radiation after surgery
1181113	72 years	White	Alive or dead of other cause	Dead (attributable to causes other than this cancer dx)	71	Dead	Surgery performed	T1a(s)	Blank(s)	Blank(s)	N0	Blank(s)	Blank(s)	M0	Blank(s)	Blank(s)	UNK Stage	Blank(s)	Blank(s)	Female	2010	9.1.3 Papillary	Unknown	Not a paired site	Positive histology	739	No	No	No	No	1	0	Blank(s)	Blank(s)	1	1st of 2 or more primaries	5	Yes	None/Unknown	No/Unknown	No systemic therapy and/or surgical procedures	No radiation and/or cancer-directed surgery
1181196	48 years	White	Alive or dead of other cause	Alive or dead due to cancer	104	Alive	Surgery performed	T1b(s)	Blank(s)	Blank(s)	N0	Blank(s)	Blank(s)	M0	Blank(s)	Blank(s)	I	Blank(s)	Blank(s)	Female	2010	9.1.3 Papillary	Well differentiated; Grade I	Not a paired site	Positive histology	739	No	No	No	No	0	98	Blank(s)	Blank(s)	17	One primary only	1	Yes	None/Unknown	No/Unknown	Systemic therapy after surgery	No radiation and/or cancer-directed surgery
1181199	41 years	White	Alive or dead of other cause	Alive or dead due to cancer	80	Alive	Surgery performed	T3(m)	Blank(s)	Blank(s)	N1b	Blank(s)	Blank(s)	M0	Blank(s)	Blank(s)	I	Blank(s)	Blank(s)	Female	2010	9.1.3 Papillary	Well differentiated; Grade I	Not a paired site	Positive histology	739	No	No	No	No	71	26	Blank(s)	Blank(s)	42	One primary only	1	Yes	Radioisotopes (1988+)	No/Unknown	Systemic therapy both before and after surgery	Radiation after surgery
1181201	22 years	White	Alive or dead of other cause	Alive or dead due to cancer	95	Alive	Surgery performed	T1b(s)	Blank(s)	Blank(s)	N0	Blank(s)	Blank(s)	M0	Blank(s)	Blank(s)	I	Blank(s)	Blank(s)	Female	2010	9.1.3 Papillary	Well differentiated; Grade I	Not a paired site	Positive histology	739	No	No	No	No	1	0	Blank(s)	Blank(s)	17	One primary only	1	Yes	None/Unknown	No/Unknown	Systemic therapy after surgery	No radiation and/or cancer-directed surgery
1181202	49 years	White	Alive or dead of other cause	Alive or dead due to cancer	105	Alive	Surgery performed	T3(s)	Blank(s)	Blank(s)	N1b	Blank(s)	Blank(s)	M0	Blank(s)	Blank(s)	IVA	Blank(s)	Blank(s)	Male	2010	9.1.3 Papillary	Well differentiated; Grade I	Not a paired site	Positive histology	739	No	No	No	No	64	12	Blank(s)	Blank(s)	70	1st of 2 or more primaries	2	Yes	Radioisotopes (1988+)	No/Unknown	Systemic therapy both before and after surgery	Radiation before and after surgery
1181205	78 years	White	Alive or dead of other cause	Alive or dead due to cancer	104	Alive	Surgery performed	T2(m)	Blank(s)	Blank(s)	N0	Blank(s)	Blank(s)	M0	Blank(s)	Blank(s)	II	Blank(s)	Blank(s)	Female	2010	9.1.3 Papillary	Well differentiated; Grade I	Not a paired site	Positive histology	739	No	No	No	No	0	98	Blank(s)	Blank(s)	22	One primary only	1	Yes	None/Unknown	No/Unknown	No systemic therapy and/or surgical procedures	No radiation and/or cancer-directed surgery
1181208	45 years	White	Alive or dead of other cause	Alive or dead due to cancer	104	Alive	Surgery performed	T1a(m)	Blank(s)	Blank(s)	N0	Blank(s)	Blank(s)	M0	Blank(s)	Blank(s)	I	Blank(s)	Blank(s)	Female	2010	9.1.3 Papillary	Well differentiated; Grade I	Not a paired site	Positive histology	739	No	No	No	No	1	0	Blank(s)	Blank(s)	9	One primary only	1	Yes	Radioisotopes (1988+)	No/Unknown	No systemic therapy and/or surgical procedures	Radiation after surgery
1181314	32 years	Other (American Indian/AK Native, Asian/Pacific Islander)	Alive or dead of other cause	Alive or dead due to cancer	39	Alive	Surgery performed	T3(s)	Blank(s)	Blank(s)	N1a	Blank(s)	Blank(s)	M0	Blank(s)	Blank(s)	I	Blank(s)	Blank(s)	Female	2010	9.1.3 Papillary	Unknown	Not a paired site	Positive histology	739	No	No	No	No	1	1	Blank(s)	Blank(s)	45	One primary only	1	Yes	Radioisotopes (1988+)	No/Unknown	No systemic therapy and/or surgical procedures	Radiation after surgery
1181323	37 years	White	Alive or dead of other cause	Alive or dead due to cancer	83	Alive	Surgery performed	T2(m)	Blank(s)	Blank(s)	N1b	Blank(s)	Blank(s)	M0	Blank(s)	Blank(s)	I	Blank(s)	Blank(s)	Female	2010	9.1.3 Papillary	Well differentiated; Grade I	Not a paired site	Positive histology	739	No	No	No	No	11	8	Blank(s)	Blank(s)	21	One primary only	1	Yes	Radioisotopes (1988+)	No/Unknown	Systemic therapy after surgery	Radiation after surgery
1181329	43 years	White	Alive or dead of other cause	Alive or dead due to cancer	105	Alive	Surgery performed	T1a(m)	Blank(s)	Blank(s)	N0	Blank(s)	Blank(s)	M0	Blank(s)	Blank(s)	I	Blank(s)	Blank(s)	Female	2010	9.1.3 Papillary	Well differentiated; Grade I	Not a paired site	Positive histology	739	No	No	No	No	0	98	Blank(s)	Blank(s)	7	One primary only	1	Yes	None/Unknown	No/Unknown	No systemic therapy and/or surgical procedures	No radiation and/or cancer-directed surgery
1181373	54 years	White	Alive or dead of other cause	Alive or dead due to cancer	97	Alive	Surgery performed	T2(s)	Blank(s)	Blank(s)	N0	Blank(s)	Blank(s)	M0	Blank(s)	Blank(s)	II	Blank(s)	Blank(s)	Male	2010	9.1.3 Papillary	Well differentiated; Grade I	Not a paired site	Positive histology	739	No	No	No	No	0	98	Blank(s)	Blank(s)	28	2nd of 2 or more primaries	2	No	None/Unknown	No/Unknown	No systemic therapy and/or surgical procedures	No radiation and/or cancer-directed surgery
1181393	44 years	White	Alive or dead of other cause	Alive or dead due to cancer	96	Alive	Surgery performed	T1b(s)	Blank(s)	Blank(s)	N0	Blank(s)	Blank(s)	M0	Blank(s)	Blank(s)	I	Blank(s)	Blank(s)	Female	2010	9.1.3 Papillary	Well differentiated; Grade I	Not a paired site	Positive histology	739	No	No	No	No	0	98	Blank(s)	Blank(s)	11	One primary only	1	Yes	None/Unknown	No/Unknown	Systemic therapy after surgery	No radiation and/or cancer-directed surgery
1181404	39 years	White	Alive or dead of other cause	Alive or dead due to cancer	99	Alive	Surgery performed	T1b(s)	Blank(s)	Blank(s)	N0	Blank(s)	Blank(s)	M0	Blank(s)	Blank(s)	I	Blank(s)	Blank(s)	Female	2010	9.1.3 Papillary	Unknown	Not a paired site	Positive histology	739	No	No	No	No	0	98	Blank(s)	Blank(s)	16	One primary only	1	Yes	Radioisotopes (1988+)	No/Unknown	No systemic therapy and/or surgical procedures	Radiation after surgery
1181529	43 years	White	Alive or dead of other cause	Alive or dead due to cancer	90	Alive	Surgery performed	T1b(s)	Blank(s)	Blank(s)	N0	Blank(s)	Blank(s)	M0	Blank(s)	Blank(s)	I	Blank(s)	Blank(s)	Female	2011	9.1.3 Papillary	Unknown	Not a paired site	Positive histology	739	No	No	No	No	4	0	Blank(s)	Blank(s)	15	2nd of 2 or more primaries	2	No	Radioisotopes (1988+)	No/Unknown	Systemic therapy after surgery	Radiation after surgery
1181658	36 years	Other (American Indian/AK Native, Asian/Pacific Islander)	Alive or dead of other cause	Alive or dead due to cancer	98	Alive	Surgery performed	T3(s)	Blank(s)	Blank(s)	N1a	Blank(s)	Blank(s)	M0	Blank(s)	Blank(s)	I	Blank(s)	Blank(s)	Male	2010	9.1.3 Papillary	Well differentiated; Grade I	Not a paired site	Positive histology	739	No	No	No	No	2	2	Blank(s)	Blank(s)	57	One primary only	1	Yes	None/Unknown	No/Unknown	No systemic therapy and/or surgical procedures	No radiation and/or cancer-directed surgery
1181702	31 years	White	Alive or dead of other cause	Alive or dead due to cancer	96	Alive	Surgery performed	T1a(m)	Blank(s)	Blank(s)	N0	Blank(s)	Blank(s)	M0	Blank(s)	Blank(s)	I	Blank(s)	Blank(s)	Female	2010	9.1.3 Papillary	Well differentiated; Grade I	Not a paired site	Positive histology	739	No	No	No	No	4	0	Blank(s)	Blank(s)	4	One primary only	1	Yes	None/Unknown	No/Unknown	No systemic therapy and/or surgical procedures	No radiation and/or cancer-directed surgery
1181704	37 years	White	Alive or dead of other cause	Alive or dead due to cancer	104	Alive	Surgery performed	T2(m)	Blank(s)	Blank(s)	N0	Blank(s)	Blank(s)	M0	Blank(s)	Blank(s)	I	Blank(s)	Blank(s)	Female	2010	9.1.3 Papillary	Well differentiated; Grade I	Not a paired site	Positive histology	739	No	No	No	No	1	0	Blank(s)	Blank(s)	25	One primary only	1	Yes	Radioisotopes (1988+)	No/Unknown	No systemic therapy and/or surgical procedures	Radiation after surgery
1181707	35 years	Other (American Indian/AK Native, Asian/Pacific Islander)	Alive or dead of other cause	Alive or dead due to cancer	96	Alive	Surgery performed	T1b(s)	Blank(s)	Blank(s)	N1NOS	Blank(s)	Blank(s)	M0	Blank(s)	Blank(s)	I	Blank(s)	Blank(s)	Female	2010	9.1.3 Papillary	Well differentiated; Grade I	Not a paired site	Positive histology	739	No	No	No	No	2	1	Blank(s)	Blank(s)	20	One primary only	1	Yes	None/Unknown	No/Unknown	No systemic therapy and/or surgical procedures	No radiation and/or cancer-directed surgery
1181710	52 years	Black	Alive or dead of other cause	Alive or dead due to cancer	102	Alive	Surgery performed	T1a(m)	Blank(s)	Blank(s)	N0	Blank(s)	Blank(s)	M0	Blank(s)	Blank(s)	I	Blank(s)	Blank(s)	Female	2010	9.1.3 Papillary	Well differentiated; Grade I	Not a paired site	Positive histology	739	No	No	No	No	0	98	Blank(s)	Blank(s)	7	One primary only	1	Yes	Radioisotopes (1988+)	No/Unknown	Systemic therapy after surgery	Radiation after surgery
1181716	63 years	White	Alive or dead of other cause	Alive or dead due to cancer	102	Alive	Surgery performed	T1b(m)	Blank(s)	Blank(s)	N0	Blank(s)	Blank(s)	M0	Blank(s)	Blank(s)	I	Blank(s)	Blank(s)	Female	2010	9.1.3 Papillary	Well differentiated; Grade I	Not a paired site	Positive histology	739	No	No	No	No	0	98	Blank(s)	Blank(s)	18	One primary only	1	Yes	Radioisotopes (1988+)	No/Unknown	Systemic therapy after surgery	Radiation after surgery
1181718	37 years	White	Alive or dead of other cause	Alive or dead due to cancer	105	Alive	Surgery performed	T1a(s)	Blank(s)	Blank(s)	N0	Blank(s)	Blank(s)	M0	Blank(s)	Blank(s)	I	Blank(s)	Blank(s)	Female	2010	9.1.3 Papillary	Well differentiated; Grade I	Not a paired site	Positive histology	739	No	No	No	No	2	0	Blank(s)	Blank(s)	7	One primary only	1	Yes	Radioisotopes (1988+)	No/Unknown	Systemic therapy after surgery	Radiation after surgery
1181721	48 years	White	Alive or dead of other cause	Alive or dead due to cancer	104	Alive	Surgery performed	T1a(s)	Blank(s)	Blank(s)	N1b	Blank(s)	Blank(s)	M0	Blank(s)	Blank(s)	IVA	Blank(s)	Blank(s)	Female	2010	9.1.3 Papillary	Well differentiated; Grade I	Not a paired site	Positive histology	739	No	No	No	No	24	6	Blank(s)	Blank(s)	5	One primary only	1	Yes	Radioisotopes (1988+)	No/Unknown	No systemic therapy and/or surgical procedures	Radiation after surgery
1181902	64 years	White	Alive or dead of other cause	Dead (attributable to causes other than this cancer dx)	78	Dead	Surgery performed	T1a(s)	Blank(s)	Blank(s)	N0	Blank(s)	Blank(s)	M0	Blank(s)	Blank(s)	I	Blank(s)	Blank(s)	Female	2010	9.1.3 Papillary	Unknown	Right - origin of primary	Positive histology	739	No	No	No	No	0	98	Blank(s)	Blank(s)	5	1st of 2 or more primaries	2	Yes	None/Unknown	No/Unknown	No systemic therapy and/or surgical procedures	No radiation and/or cancer-directed surgery
1182414	61 years	White	Alive or dead of other cause	Alive or dead due to cancer	93	Alive	Surgery performed	T1a(s)	Blank(s)	Blank(s)	N0	Blank(s)	Blank(s)	M0	Blank(s)	Blank(s)	I	Blank(s)	Blank(s)	Female	2010	9.1.3 Papillary	Well differentiated; Grade I	Not a paired site	Positive histology	739	No	No	No	No	0	98	Blank(s)	Blank(s)	3	1st of 2 or more primaries	2	Yes	None/Unknown	No/Unknown	Systemic therapy after surgery	No radiation and/or cancer-directed surgery
1182415	54 years	White	Alive or dead of other cause	Dead (attributable to causes other than this cancer dx)	90	Dead	Surgery performed	T1a(s)	Blank(s)	Blank(s)	N0	Blank(s)	Blank(s)	M0	Blank(s)	Blank(s)	I	Blank(s)	Blank(s)	Female	2010	9.1.3 Papillary	Well differentiated; Grade I	Not a paired site	Positive histology	739	No	No	No	No	0	98	Blank(s)	Blank(s)	3	1st of 2 or more primaries	3	Yes	None/Unknown	No/Unknown	Systemic therapy after surgery	No radiation and/or cancer-directed surgery
1182425	23 years	White	Alive or dead of other cause	Alive or dead due to cancer	99	Alive	Surgery performed	T1a(s)	Blank(s)	Blank(s)	N0	Blank(s)	Blank(s)	M0	Blank(s)	Blank(s)	I	Blank(s)	Blank(s)	Female	2010	9.1.3 Papillary	Well differentiated; Grade I	Not a paired site	Positive histology	739	No	No	No	No	7	0	Blank(s)	Blank(s)	9	One primary only	1	Yes	None/Unknown	No/Unknown	No systemic therapy and/or surgical procedures	No radiation and/or cancer-directed surgery
1182428	22 years	White	Alive or dead of other cause	Alive or dead due to cancer	103	Alive	Surgery performed	T3	Blank(s)	Blank(s)	N1b	Blank(s)	Blank(s)	M0	Blank(s)	Blank(s)	I	Blank(s)	Blank(s)	Female	2010	9.1.3 Papillary	Unknown	Not a paired site	Positive histology	739	No	No	No	No	97	97	Blank(s)	Blank(s)	999	One primary only	1	Yes	Radioisotopes (1988+)	No/Unknown	Systemic therapy after surgery	Radiation after surgery
1182456	40 years	Black	Alive or dead of other cause	Alive or dead due to cancer	100	Alive	Surgery performed	T1b(m)	Blank(s)	Blank(s)	N0	Blank(s)	Blank(s)	M0	Blank(s)	Blank(s)	I	Blank(s)	Blank(s)	Female	2010	9.1.3 Papillary	Well differentiated; Grade I	Not a paired site	Positive histology	739	No	No	No	No	0	98	Blank(s)	Blank(s)	11	One primary only	1	Yes	Radioisotopes (1988+)	No/Unknown	Systemic therapy after surgery	Radiation after surgery
1182598	71 years	White	Alive or dead of other cause	Alive or dead due to cancer	99	Alive	Surgery performed	T1a(m)	Blank(s)	Blank(s)	N0	Blank(s)	Blank(s)	M0	Blank(s)	Blank(s)	I	Blank(s)	Blank(s)	Female	2010	9.1.3 Papillary	Unknown	Not a paired site	Positive histology	739	No	No	No	No	0	98	Blank(s)	Blank(s)	2	One primary only	1	Yes	None/Unknown	No/Unknown	No systemic therapy and/or surgical procedures	No radiation and/or cancer-directed surgery
1182893	62 years	White	Alive or dead of other cause	Alive or dead due to cancer	96	Alive	Surgery performed	T1b(m)	Blank(s)	Blank(s)	N0	Blank(s)	Blank(s)	M0	Blank(s)	Blank(s)	I	Blank(s)	Blank(s)	Female	2010	9.1.3 Papillary	Unknown	Not a paired site	Positive histology	739	No	No	No	No	1	0	Blank(s)	Blank(s)	12	One primary only	1	Yes	None/Unknown	No/Unknown	No systemic therapy and/or surgical procedures	No radiation and/or cancer-directed surgery
1182964	48 years	White	Alive or dead of other cause	Alive or dead due to cancer	90	Alive	Surgery performed	T1b(m)	Blank(s)	Blank(s)	N1NOS	Blank(s)	Blank(s)	M0	Blank(s)	Blank(s)	UNK Stage	Blank(s)	Blank(s)	Male	2010	9.1.3 Papillary	Unknown	Not a paired site	Positive histology	739	No	No	No	No	6	5	Blank(s)	Blank(s)	18	One primary only	1	Yes	None/Unknown	No/Unknown	Systemic therapy after surgery	No radiation and/or cancer-directed surgery
1182967	50 years	White	Alive or dead of other cause	Alive or dead due to cancer	102	Alive	Surgery performed	T1b(s)	Blank(s)	Blank(s)	N1b	Blank(s)	Blank(s)	M0	Blank(s)	Blank(s)	IVA	Blank(s)	Blank(s)	Male	2010	9.1.3 Papillary	Unknown	Not a paired site	Positive histology	739	No	No	No	No	4	1	Blank(s)	Blank(s)	14	One primary only	1	Yes	None/Unknown	No/Unknown	No systemic therapy and/or surgical procedures	No radiation and/or cancer-directed surgery
1183101	38 years	Other (American Indian/AK Native, Asian/Pacific Islander)	Alive or dead of other cause	Alive or dead due to cancer	103	Alive	Surgery performed	T1a(s)	Blank(s)	Blank(s)	N0	Blank(s)	Blank(s)	M0	Blank(s)	Blank(s)	I	Blank(s)	Blank(s)	Female	2010	9.1.3 Papillary	Unknown	Not a paired site	Positive histology	739	No	No	No	No	1	0	Blank(s)	Blank(s)	10	One primary only	1	Yes	None/Unknown	No/Unknown	No systemic therapy and/or surgical procedures	No radiation and/or cancer-directed surgery
1183103	69 years	Other (American Indian/AK Native, Asian/Pacific Islander)	Alive or dead of other cause	Alive or dead due to cancer	100	Alive	Surgery performed	T1a(s)	Blank(s)	Blank(s)	N0	Blank(s)	Blank(s)	M0	Blank(s)	Blank(s)	I	Blank(s)	Blank(s)	Female	2010	9.1.3 Papillary	Unknown	Not a paired site	Positive histology	739	No	No	No	No	0	98	Blank(s)	Blank(s)	3	2nd of 2 or more primaries	2	No	None/Unknown	No/Unknown	No systemic therapy and/or surgical procedures	No radiation and/or cancer-directed surgery
1183250	37 years	White	Alive or dead of other cause	Alive or dead due to cancer	96	Alive	Surgery performed	T3(s)	Blank(s)	Blank(s)	N1a	Blank(s)	Blank(s)	M0	Blank(s)	Blank(s)	I	Blank(s)	Blank(s)	Female	2010	9.1.3 Papillary	Unknown	Not a paired site	Positive histology	739	No	No	No	No	28	9	Blank(s)	Blank(s)	25	One primary only	1	Yes	None/Unknown	No/Unknown	Systemic therapy after surgery	No radiation and/or cancer-directed surgery
1183341	26 years	White	Alive or dead of other cause	Alive or dead due to cancer	59	Alive	Surgery performed	T2(s)	Blank(s)	Blank(s)	N0	Blank(s)	Blank(s)	M0	Blank(s)	Blank(s)	I	Blank(s)	Blank(s)	Female	2010	9.1.3 Papillary	Well differentiated; Grade I	Not a paired site	Positive histology	739	No	No	No	No	0	98	Blank(s)	Blank(s)	30	One primary only	1	Yes	None/Unknown	No/Unknown	No systemic therapy and/or surgical procedures	No radiation and/or cancer-directed surgery
1183383	28 years	White	Alive or dead of other cause	Alive or dead due to cancer	96	Alive	Surgery performed	T3(m)	Blank(s)	Blank(s)	N1b	Blank(s)	Blank(s)	M0	Blank(s)	Blank(s)	I	Blank(s)	Blank(s)	Female	2010	9.1.3 Papillary	Well differentiated; Grade I	Not a paired site	Positive histology	739	No	No	No	No	45	22	Blank(s)	Blank(s)	32	2nd of 2 or more primaries	2	No	Radioisotopes (1988+)	No/Unknown	Systemic therapy after surgery	Radiation after surgery
1183434	34 years	Other (American Indian/AK Native, Asian/Pacific Islander)	Alive or dead of other cause	Alive or dead due to cancer	97	Alive	Surgery performed	T2(m)	Blank(s)	Blank(s)	N1a	Blank(s)	Blank(s)	M0	Blank(s)	Blank(s)	I	Blank(s)	Blank(s)	Female	2010	9.1.3 Papillary	Unknown	Not a paired site	Positive histology	739	No	No	No	No	9	6	Blank(s)	Blank(s)	22	One primary only	1	Yes	Radioisotopes (1988+)	No/Unknown	Systemic therapy after surgery	Radiation after surgery
1183437	25 years	Other (American Indian/AK Native, Asian/Pacific Islander)	Alive or dead of other cause	Alive or dead due to cancer	97	Alive	Surgery performed	T1b(s)	Blank(s)	Blank(s)	N0	Blank(s)	Blank(s)	M0	Blank(s)	Blank(s)	I	Blank(s)	Blank(s)	Female	2010	9.1.3 Papillary	Well differentiated; Grade I	Not a paired site	Positive histology	739	No	No	No	No	2	0	Blank(s)	Blank(s)	11	One primary only	1	Yes	Radioisotopes (1988+)	No/Unknown	Systemic therapy after surgery	Radiation after surgery
1183440	70 years	White	Dead (attributable to this cancer dx)	Alive or dead due to cancer	14	Dead	Surgery performed	T4a(m)	Blank(s)	Blank(s)	N1b	Blank(s)	Blank(s)	M1	Blank(s)	Blank(s)	IVC	Blank(s)	Blank(s)	Male	2010	9.1.3 Papillary	Unknown	Not a paired site	Positive histology	739	No	No	No	Yes	90	33	Blank(s)	Blank(s)	51	One primary only	1	Yes	Beam radiation	Yes	Systemic therapy after surgery	Radiation after surgery
1183442	53 years	Other (American Indian/AK Native, Asian/Pacific Islander)	Alive or dead of other cause	Alive or dead due to cancer	98	Alive	Surgery performed	T1a(s)	Blank(s)	Blank(s)	N0	Blank(s)	Blank(s)	M0	Blank(s)	Blank(s)	I	Blank(s)	Blank(s)	Female	2010	9.1.3 Papillary	Unknown	Not a paired site	Positive histology	739	No	No	No	No	0	98	Blank(s)	Blank(s)	10	One primary only	1	Yes	Radioisotopes (1988+)	No/Unknown	Systemic therapy after surgery	Radiation after surgery
1183444	63 years	White	Alive or dead of other cause	Alive or dead due to cancer	97	Alive	Surgery performed	T1a(s)	Blank(s)	Blank(s)	N0	Blank(s)	Blank(s)	M0	Blank(s)	Blank(s)	I	Blank(s)	Blank(s)	Female	2010	9.1.3 Papillary	Unknown	Not a paired site	Positive histology	739	No	No	No	No	0	98	Blank(s)	Blank(s)	4	One primary only	1	Yes	None/Unknown	No/Unknown	No systemic therapy and/or surgical procedures	No radiation and/or cancer-directed surgery
1183447	58 years	Other (American Indian/AK Native, Asian/Pacific Islander)	Alive or dead of other cause	Alive or dead due to cancer	90	Alive	Surgery performed	T1a(s)	Blank(s)	Blank(s)	N0	Blank(s)	Blank(s)	M0	Blank(s)	Blank(s)	I	Blank(s)	Blank(s)	Female	2010	9.1.3 Papillary	Unknown	Not a paired site	Positive histology	739	No	No	No	No	1	0	Blank(s)	Blank(s)	8	One primary only	1	Yes	None/Unknown	No/Unknown	No systemic therapy and/or surgical procedures	No radiation and/or cancer-directed surgery
1183448	75 years	Other (American Indian/AK Native, Asian/Pacific Islander)	Alive or dead of other cause	Dead (attributable to causes other than this cancer dx)	83	Dead	Surgery performed	T4b(s)	Blank(s)	Blank(s)	N1b	Blank(s)	Blank(s)	M0	Blank(s)	Blank(s)	IVB	Blank(s)	Blank(s)	Female	2010	9.1.3 Papillary	Unknown	Not a paired site	Positive histology	739	No	No	No	No	33	5	Blank(s)	Blank(s)	20	One primary only	1	Yes	Radioisotopes (1988+)	No/Unknown	Systemic therapy after surgery	Radiation after surgery
1183450	22 years	White	Alive or dead of other cause	Alive or dead due to cancer	97	Alive	Surgery performed	T3(m)	Blank(s)	Blank(s)	N1b	Blank(s)	Blank(s)	M0	Blank(s)	Blank(s)	I	Blank(s)	Blank(s)	Female	2010	9.1.3 Papillary	Unknown	Not a paired site	Positive histology	739	No	No	No	No	5	5	Blank(s)	Blank(s)	22	One primary only	1	Yes	Radioisotopes (1988+)	No/Unknown	Systemic therapy after surgery	Radiation after surgery
1183453	42 years	White	Alive or dead of other cause	Alive or dead due to cancer	95	Alive	Surgery performed	T1a(s)	Blank(s)	Blank(s)	N1a	Blank(s)	Blank(s)	M0	Blank(s)	Blank(s)	I	Blank(s)	Blank(s)	Female	2010	9.1.3 Papillary	Unknown	Bilateral, single primary	Positive histology	739	No	No	No	No	5	3	Blank(s)	Blank(s)	3	One primary only	1	Yes	Radioisotopes (1988+)	No/Unknown	No systemic therapy and/or surgical procedures	Radiation after surgery
1183455	17 years	White	Alive or dead of other cause	Alive or dead due to cancer	96	Alive	Surgery performed	T2(s)	Blank(s)	Blank(s)	N1b	Blank(s)	Blank(s)	M0	Blank(s)	Blank(s)	I	Blank(s)	Blank(s)	Female	2010	9.1.3 Papillary	Unknown	Not a paired site	Positive histology	739	No	No	No	No	90	23	Blank(s)	Blank(s)	28	One primary only	1	Yes	None/Unknown	No/Unknown	No systemic therapy and/or surgical procedures	No radiation and/or cancer-directed surgery
1183457	60 years	Other (American Indian/AK Native, Asian/Pacific Islander)	Alive or dead of other cause	Alive or dead due to cancer	90	Alive	Surgery performed	T1b(s)	Blank(s)	Blank(s)	N0	Blank(s)	Blank(s)	M0	Blank(s)	Blank(s)	I	Blank(s)	Blank(s)	Female	2010	9.1.3 Papillary	Well differentiated; Grade I	Not a paired site	Positive histology	739	No	No	No	No	0	98	Blank(s)	Blank(s)	20	One primary only	1	Yes	Radioisotopes (1988+)	No/Unknown	Systemic therapy after surgery	Radiation after surgery
1183934	61 years	White	Alive or dead of other cause	Alive or dead due to cancer	92	Alive	Surgery performed	T1b(m)	Blank(s)	Blank(s)	N0	Blank(s)	Blank(s)	M0	Blank(s)	Blank(s)	I	Blank(s)	Blank(s)	Male	2011	9.1.3 Papillary	Unknown	Not a paired site	Positive histology	739	No	No	No	No	0	98	Blank(s)	Blank(s)	17	2nd of 2 or more primaries	2	No	Radioisotopes (1988+)	No/Unknown	No systemic therapy and/or surgical procedures	Radiation after surgery
1183985	45 years	White	Alive or dead of other cause	Alive or dead due to cancer	99	Alive	Surgery performed	T1a(s)	Blank(s)	Blank(s)	N0	Blank(s)	Blank(s)	M0	Blank(s)	Blank(s)	I	Blank(s)	Blank(s)	Female	2010	9.1.3 Papillary	Well differentiated; Grade I	Not a paired site	Positive histology	739	No	No	No	No	0	98	Blank(s)	Blank(s)	4	1st of 2 or more primaries	1	Yes	None/Unknown	No/Unknown	Systemic therapy after surgery	No radiation and/or cancer-directed surgery
1184157	63 years	Other (American Indian/AK Native, Asian/Pacific Islander)	Alive or dead of other cause	Alive or dead due to cancer	24	Alive	Surgery performed	Blank(s)	p1A	Blank(s)	Blank(s)	c1B	Blank(s)	Blank(s)	c0	Blank(s)	Blank(s)	4A	Blank(s)	Female	2016	9.1.3 Papillary	Well differentiated; Grade I	Not a paired site	Positive histology	739	No	No	No	No	95	95	4	Blank(s)	Blank(s)	2nd of 2 or more primaries	2	No	None/Unknown	No/Unknown	Systemic therapy after surgery	No radiation and/or cancer-directed surgery
1184289	37 years	Other (American Indian/AK Native, Asian/Pacific Islander)	Alive or dead of other cause	Alive or dead due to cancer	105	Alive	Surgery performed	T1a(s)	Blank(s)	Blank(s)	N0	Blank(s)	Blank(s)	M0	Blank(s)	Blank(s)	I	Blank(s)	Blank(s)	Female	2010	9.1.3 Papillary	Unknown	Not a paired site	Positive histology	739	No	No	No	No	0	98	Blank(s)	Blank(s)	2	One primary only	1	Yes	None/Unknown	No/Unknown	Systemic therapy after surgery	No radiation and/or cancer-directed surgery
1184292	17 years	Other (American Indian/AK Native, Asian/Pacific Islander)	Alive or dead of other cause	Alive or dead due to cancer	92	Alive	Surgery performed	T3(m)	Blank(s)	Blank(s)	N1b	Blank(s)	Blank(s)	M0	Blank(s)	Blank(s)	I	Blank(s)	Blank(s)	Female	2010	9.1.3 Papillary	Well differentiated; Grade I	Not a paired site	Positive histology	739	No	No	No	No	24	13	Blank(s)	Blank(s)	15	One primary only	1	Yes	Radioisotopes (1988+)	No/Unknown	Systemic therapy after surgery	Radiation after surgery
1184440	49 years	Other (American Indian/AK Native, Asian/Pacific Islander)	Dead (missing/unknown COD)	Dead (missing/unknown COD)	41	Dead	Surgery performed	T1b(s)	Blank(s)	Blank(s)	N0	Blank(s)	Blank(s)	M0	Blank(s)	Blank(s)	I	Blank(s)	Blank(s)	Female	2010	9.1.3 Papillary	Moderately differentiated; Grade II	Not a paired site	Positive histology	739	No	No	No	No	1	0	Blank(s)	Blank(s)	16	One primary only	1	Yes	Radioisotopes (1988+)	No/Unknown	No systemic therapy and/or surgical procedures	Radiation after surgery
1184768	74 years	Other (American Indian/AK Native, Asian/Pacific Islander)	Alive or dead of other cause	Alive or dead due to cancer	2	Alive	Not recommended	T2(m)	Blank(s)	Blank(s)	N0	Blank(s)	Blank(s)	M0	Blank(s)	Blank(s)	II	Blank(s)	Blank(s)	Female	2010	9.1.3 Papillary	Unknown	Not a paired site	Positive exfoliative cytology, no positive histology	739	No	No	No	No	0	98	Blank(s)	Blank(s)	40	One primary only	1	Yes	None/Unknown	No/Unknown	No systemic therapy and/or surgical procedures	No radiation and/or cancer-directed surgery
1184860	85+ years	White	Alive or dead of other cause	Dead (attributable to causes other than this cancer dx)	78	Dead	Surgery performed	T1a(m)	Blank(s)	Blank(s)	N0	Blank(s)	Blank(s)	M0	Blank(s)	Blank(s)	I	Blank(s)	Blank(s)	Female	2010	9.1.3 Papillary	Unknown	Not a paired site	Positive histology	739	No	No	No	No	0	98	Blank(s)	Blank(s)	10	One primary only	1	Yes	None/Unknown	No/Unknown	No systemic therapy and/or surgical procedures	No radiation and/or cancer-directed surgery
1184862	45 years	White	Alive or dead of other cause	Alive or dead due to cancer	96	Alive	Surgery performed	T1a(s)	Blank(s)	Blank(s)	N0	Blank(s)	Blank(s)	M0	Blank(s)	Blank(s)	I	Blank(s)	Blank(s)	Female	2010	9.1.3 Papillary	Unknown	Not a paired site	Positive histology	739	No	No	No	No	0	98	Blank(s)	Blank(s)	8	One primary only	1	Yes	None/Unknown	No/Unknown	No systemic therapy and/or surgical procedures	No radiation and/or cancer-directed surgery
1185143	29 years	White	Alive or dead of other cause	Alive or dead due to cancer	98	Alive	Surgery performed	T3(m)	Blank(s)	Blank(s)	N1b	Blank(s)	Blank(s)	M0	Blank(s)	Blank(s)	I	Blank(s)	Blank(s)	Female	2010	9.1.3 Papillary	Well differentiated; Grade I	Not a paired site	Positive histology	739	No	No	No	No	34	25	Blank(s)	Blank(s)	8	One primary only	1	Yes	Radioisotopes (1988+)	No/Unknown	No systemic therapy and/or surgical procedures	Radiation after surgery
1185152	49 years	White	Dead (attributable to this cancer dx)	Alive or dead due to cancer	31	Dead	Surgery performed	T3(s)	Blank(s)	Blank(s)	N1b	Blank(s)	Blank(s)	M0	Blank(s)	Blank(s)	IVA	Blank(s)	Blank(s)	Female	2010	9.1.3 Papillary	Poorly differentiated; Grade III	Not a paired site	Positive histology	739	No	No	No	No	90	2	Blank(s)	Blank(s)	50	One primary only	1	Yes	Radioisotopes (1988+)	No/Unknown	Systemic therapy after surgery	Radiation after surgery
1185956	31 years	Other (American Indian/AK Native, Asian/Pacific Islander)	Alive or dead of other cause	Alive or dead due to cancer	75	Alive	Surgery performed	T1b(s)	Blank(s)	Blank(s)	N0	Blank(s)	Blank(s)	M0	Blank(s)	Blank(s)	I	Blank(s)	Blank(s)	Female	2010	9.1.3 Papillary	Well differentiated; Grade I	Not a paired site	Positive histology	739	No	No	No	No	7	0	Blank(s)	Blank(s)	11	One primary only	1	Yes	Radioisotopes (1988+)	No/Unknown	Systemic therapy after surgery	Radiation after surgery
1186270	38 years	White	Alive or dead of other cause	Alive or dead due to cancer	97	Alive	Surgery performed	T3(m)	Blank(s)	Blank(s)	N1a	Blank(s)	Blank(s)	M0	Blank(s)	Blank(s)	I	Blank(s)	Blank(s)	Female	2010	9.1.3 Papillary	Unknown	Not a paired site	Positive histology	739	Unknown	Unknown	Unknown	Unknown	4	3	Blank(s)	Blank(s)	22	1st of 2 or more primaries	2	Yes	None/Unknown	No/Unknown	No systemic therapy and/or surgical procedures	No radiation and/or cancer-directed surgery
1186384	29 years	Other (American Indian/AK Native, Asian/Pacific Islander)	Alive or dead of other cause	Alive or dead due to cancer	104	Alive	Surgery performed	T1b(s)	Blank(s)	Blank(s)	N0	Blank(s)	Blank(s)	M0	Blank(s)	Blank(s)	I	Blank(s)	Blank(s)	Male	2010	9.1.3 Papillary	Well differentiated; Grade I	Not a paired site	Positive histology	739	No	No	No	No	95	0	Blank(s)	Blank(s)	19	One primary only	1	Yes	Radioisotopes (1988+)	No/Unknown	Systemic therapy after surgery	Radiation after surgery
1186693	33 years	White	Alive or dead of other cause	Alive or dead due to cancer	91	Alive	Surgery performed	T2(s)	Blank(s)	Blank(s)	N1b	Blank(s)	Blank(s)	M0	Blank(s)	Blank(s)	I	Blank(s)	Blank(s)	Female	2010	9.1.3 Papillary	Well differentiated; Grade I	Not a paired site	Positive histology	739	No	No	No	No	20	10	Blank(s)	Blank(s)	26	One primary only	1	Yes	Radioisotopes (1988+)	No/Unknown	Systemic therapy after surgery	Radiation after surgery
1187031	31 years	Other (American Indian/AK Native, Asian/Pacific Islander)	Alive or dead of other cause	Alive or dead due to cancer	97	Alive	Surgery performed	T3(m)	Blank(s)	Blank(s)	N1a	Blank(s)	Blank(s)	M0	Blank(s)	Blank(s)	I	Blank(s)	Blank(s)	Female	2010	9.1.3 Papillary	Well differentiated; Grade I	Bilateral, single primary	Positive histology	739	No	No	No	No	48	21	Blank(s)	Blank(s)	36	One primary only	1	Yes	Radioisotopes (1988+)	No/Unknown	Systemic therapy after surgery	Radiation after surgery
1187181	57 years	White	Alive or dead of other cause	Alive or dead due to cancer	93	Alive	Surgery performed	T1a(m)	Blank(s)	Blank(s)	N0	Blank(s)	Blank(s)	M0	Blank(s)	Blank(s)	I	Blank(s)	Blank(s)	Female	2011	9.1.3 Papillary	Unknown	Not a paired site	Positive histology	739	No	No	No	No	0	98	Blank(s)	Blank(s)	5	1st of 2 or more primaries	1	Yes	None/Unknown	No/Unknown	No systemic therapy and/or surgical procedures	No radiation and/or cancer-directed surgery
1187299	53 years	White	Alive or dead of other cause	Alive or dead due to cancer	95	Alive	Surgery performed	T1b(s)	Blank(s)	Blank(s)	N1a	Blank(s)	Blank(s)	M0	Blank(s)	Blank(s)	III	Blank(s)	Blank(s)	Female	2011	9.1.3 Papillary	Well differentiated; Grade I	Not a paired site	Positive histology	739	No	No	No	No	7	2	Blank(s)	Blank(s)	15	One primary only	1	Yes	Radioisotopes (1988+)	No/Unknown	Systemic therapy after surgery	Radiation after surgery
1187398	29 years	White	Alive or dead of other cause	Alive or dead due to cancer	89	Alive	Surgery performed	T3(s)	Blank(s)	Blank(s)	N1a	Blank(s)	Blank(s)	M0	Blank(s)	Blank(s)	I	Blank(s)	Blank(s)	Female	2011	9.1.3 Papillary	Well differentiated; Grade I	Not a paired site	Positive histology	739	No	No	No	No	2	1	Blank(s)	Blank(s)	36	One primary only	1	Yes	Radioisotopes (1988+)	No/Unknown	Systemic therapy after surgery	Radiation after surgery
1187482	63 years	White	Alive or dead of other cause	Alive or dead due to cancer	95	Alive	Surgery performed	T1a(s)	Blank(s)	Blank(s)	N0	Blank(s)	Blank(s)	M0	Blank(s)	Blank(s)	I	Blank(s)	Blank(s)	Male	2011	9.1.3 Papillary	Unknown	Not a paired site	Positive histology	739	No	No	No	No	0	98	Blank(s)	Blank(s)	2	One primary only	1	Yes	None/Unknown	No/Unknown	No systemic therapy and/or surgical procedures	No radiation and/or cancer-directed surgery
1187527	24 years	Other (American Indian/AK Native, Asian/Pacific Islander)	Alive or dead of other cause	Alive or dead due to cancer	95	Alive	Surgery performed	T1a(s)	Blank(s)	Blank(s)	N0	Blank(s)	Blank(s)	M0	Blank(s)	Blank(s)	I	Blank(s)	Blank(s)	Female	2011	9.1.3 Papillary	Unknown	Not a paired site	Positive histology	739	No	No	No	No	1	0	Blank(s)	Blank(s)	9	One primary only	1	Yes	None/Unknown	No/Unknown	Systemic therapy after surgery	No radiation and/or cancer-directed surgery
1187645	33 years	White	Alive or dead of other cause	Alive or dead due to cancer	95	Alive	Surgery performed	T1a(s)	Blank(s)	Blank(s)	N0	Blank(s)	Blank(s)	M0	Blank(s)	Blank(s)	I	Blank(s)	Blank(s)	Female	2011	9.1.3 Papillary	Unknown	Not a paired site	Positive histology	739	No	No	No	No	0	98	Blank(s)	Blank(s)	3	One primary only	1	Yes	None/Unknown	No/Unknown	No systemic therapy and/or surgical procedures	No radiation and/or cancer-directed surgery
1187830	45 years	White	Alive or dead of other cause	Alive or dead due to cancer	99	Alive	Surgery performed	T3(m)	Blank(s)	Blank(s)	N0	Blank(s)	Blank(s)	M0	Blank(s)	Blank(s)	III	Blank(s)	Blank(s)	Male	2010	9.1.3 Papillary	Well differentiated; Grade I	Not a paired site	Positive histology	739	No	No	No	No	2	0	Blank(s)	Blank(s)	23	One primary only	1	Yes	Radioisotopes (1988+)	No/Unknown	Systemic therapy after surgery	Radiation after surgery
1187978	52 years	White	Dead (attributable to this cancer dx)	Alive or dead due to cancer	94	Dead	Surgery performed	T3(m)	Blank(s)	Blank(s)	N1b	Blank(s)	Blank(s)	M0	Blank(s)	Blank(s)	IVA	Blank(s)	Blank(s)	Male	2011	9.1.3 Papillary	Unknown	Not a paired site	Positive histology	739	No	No	No	No	22	16	Blank(s)	Blank(s)	42	1st of 2 or more primaries	2	Yes	Radioisotopes (1988+)	No/Unknown	Systemic therapy after surgery	Radiation after surgery
1188090	55 years	Other (American Indian/AK Native, Asian/Pacific Islander)	Alive or dead of other cause	Alive or dead due to cancer	83	Alive	Surgery performed	T3(m)	Blank(s)	Blank(s)	N0	Blank(s)	Blank(s)	M0	Blank(s)	Blank(s)	III	Blank(s)	Blank(s)	Female	2012	9.1.3 Papillary	Well differentiated; Grade I	Not a paired site	Positive histology	739	No	No	No	No	0	98	Blank(s)	Blank(s)	18	2nd of 2 or more primaries	2	No	Radioisotopes (1988+)	No/Unknown	Systemic therapy after surgery	Radiation after surgery
1188346	42 years	Other (American Indian/AK Native, Asian/Pacific Islander)	Alive or dead of other cause	Alive or dead due to cancer	4	Alive	Surgery performed	T1b(s)	Blank(s)	Blank(s)	N0	Blank(s)	Blank(s)	M0	Blank(s)	Blank(s)	I	Blank(s)	Blank(s)	Male	2011	9.1.3 Papillary	Unknown	Not a paired site	Positive histology	739	No	No	No	No	0	98	Blank(s)	Blank(s)	12	One primary only	1	Yes	Radioisotopes (1988+)	No/Unknown	No systemic therapy and/or surgical procedures	Radiation after surgery
1188442	30 years	White	Alive or dead of other cause	Alive or dead due to cancer	96	Alive	Surgery performed	T1b(s)	Blank(s)	Blank(s)	N0	Blank(s)	Blank(s)	M0	Blank(s)	Blank(s)	I	Blank(s)	Blank(s)	Female	2010	9.1.3 Papillary	Moderately differentiated; Grade II	Left - origin of primary	Positive histology	739	No	No	No	No	0	98	Blank(s)	Blank(s)	15	One primary only	1	Yes	Radioisotopes (1988+)	No/Unknown	Systemic therapy after surgery	Radiation after surgery
1188445	77 years	White	Alive or dead of other cause	Dead (attributable to causes other than this cancer dx)	Unknown	Dead	Unknown; death certificate; or autopsy only (2003+)	T1a(s)	Blank(s)	Blank(s)	N0	Blank(s)	Blank(s)	M0	Blank(s)	Blank(s)	I	Blank(s)	Blank(s)	Female	2010	9.1.3 Papillary	Unknown	Not a paired site	Positive histology	739	No	No	No	No	0	98	Blank(s)	Blank(s)	990	One primary only	1	Yes	None/Unknown	No/Unknown	No systemic therapy and/or surgical procedures	No radiation and/or cancer-directed surgery
1188534	26 years	White	Alive or dead of other cause	Alive or dead due to cancer	98	Alive	Surgery performed	T2(s)	Blank(s)	Blank(s)	N1a	Blank(s)	Blank(s)	M0	Blank(s)	Blank(s)	I	Blank(s)	Blank(s)	Female	2010	9.1.3 Papillary	Well differentiated; Grade I	Not a paired site	Positive histology	739	No	No	No	No	6	5	Blank(s)	Blank(s)	40	One primary only	1	Yes	None/Unknown	No/Unknown	Systemic therapy after surgery	No radiation and/or cancer-directed surgery
1188688	42 years	Other (American Indian/AK Native, Asian/Pacific Islander)	Alive or dead of other cause	Alive or dead due to cancer	94	Alive	Surgery performed	T2(m)	Blank(s)	Blank(s)	N0	Blank(s)	Blank(s)	M0	Blank(s)	Blank(s)	I	Blank(s)	Blank(s)	Female	2011	9.1.3 Papillary	Well differentiated; Grade I	Not a paired site	Positive histology	739	No	No	No	No	0	98	Blank(s)	Blank(s)	21	One primary only	1	Yes	Radioisotopes (1988+)	No/Unknown	Systemic therapy after surgery	Radiation after surgery
1188693	47 years	Other (American Indian/AK Native, Asian/Pacific Islander)	Alive or dead of other cause	Alive or dead due to cancer	78	Alive	Surgery performed	T1a(s)	Blank(s)	Blank(s)	N0	Blank(s)	Blank(s)	M0	Blank(s)	Blank(s)	I	Blank(s)	Blank(s)	Female	2011	9.1.3 Papillary	Unknown	Not a paired site	Positive histology	739	No	No	No	No	0	98	Blank(s)	Blank(s)	1	One primary only	1	Yes	None/Unknown	No/Unknown	No systemic therapy and/or surgical procedures	No radiation and/or cancer-directed surgery
1189095	42 years	Other (American Indian/AK Native, Asian/Pacific Islander)	Alive or dead of other cause	Alive or dead due to cancer	94	Alive	Surgery performed	T2(m)	Blank(s)	Blank(s)	N0	Blank(s)	Blank(s)	M0	Blank(s)	Blank(s)	I	Blank(s)	Blank(s)	Female	2011	9.1.3 Papillary	Unknown	Not a paired site	Positive histology	739	No	No	No	No	7	0	Blank(s)	Blank(s)	30	One primary only	1	Yes	Radioisotopes (1988+)	No/Unknown	Systemic therapy after surgery	Radiation after surgery
1189409	29 years	White	Alive or dead of other cause	Alive or dead due to cancer	71	Alive	Surgery performed	T1a(s)	Blank(s)	Blank(s)	N0	Blank(s)	Blank(s)	M0	Blank(s)	Blank(s)	I	Blank(s)	Blank(s)	Female	2010	9.1.3 Papillary	Well differentiated; Grade I	Not a paired site	Positive histology	739	No	No	No	No	0	98	Blank(s)	Blank(s)	3	One primary only	1	Yes	None/Unknown	No/Unknown	Systemic therapy after surgery	No radiation and/or cancer-directed surgery
1189639	69 years	Other (American Indian/AK Native, Asian/Pacific Islander)	Alive or dead of other cause	Alive or dead due to cancer	93	Alive	Surgery performed	T2(s)	Blank(s)	Blank(s)	N0	Blank(s)	Blank(s)	M0	Blank(s)	Blank(s)	II	Blank(s)	Blank(s)	Male	2011	9.1.3 Papillary	Unknown	Not a paired site	Positive histology	739	No	No	No	No	1	0	Blank(s)	Blank(s)	24	2nd of 2 or more primaries	3	No	Radioisotopes (1988+)	No/Unknown	Systemic therapy after surgery	Radiation after surgery
1189706	48 years	White	Alive or dead of other cause	Alive or dead due to cancer	95	Alive	Surgery performed	T1b(s)	Blank(s)	Blank(s)	N1a	Blank(s)	Blank(s)	M0	Blank(s)	Blank(s)	III	Blank(s)	Blank(s)	Male	2011	9.1.3 Papillary	Well differentiated; Grade I	Not a paired site	Positive histology	739	No	No	No	No	13	2	Blank(s)	Blank(s)	15	One primary only	1	Yes	Radioisotopes (1988+)	No/Unknown	Systemic therapy after surgery	Radiation after surgery
1189707	57 years	Other (American Indian/AK Native, Asian/Pacific Islander)	Alive or dead of other cause	Alive or dead due to cancer	95	Alive	Surgery performed	T4a(s)	Blank(s)	Blank(s)	N1b	Blank(s)	Blank(s)	M0	Blank(s)	Blank(s)	IVA	Blank(s)	Blank(s)	Male	2011	9.1.3 Papillary	Well differentiated; Grade I	Not a paired site	Positive histology	739	No	No	No	No	36	11	Blank(s)	Blank(s)	30	One primary only	1	Yes	Radioisotopes (1988+)	No/Unknown	Systemic therapy after surgery	Radiation after surgery
1189789	42 years	Other (American Indian/AK Native, Asian/Pacific Islander)	Alive or dead of other cause	Alive or dead due to cancer	95	Alive	Surgery performed	T1b(s)	Blank(s)	Blank(s)	N0	Blank(s)	Blank(s)	M0	Blank(s)	Blank(s)	I	Blank(s)	Blank(s)	Female	2011	9.1.3 Papillary	Well differentiated; Grade I	Not a paired site	Positive histology	739	No	No	No	No	2	0	Blank(s)	Blank(s)	11	One primary only	1	Yes	None/Unknown	No/Unknown	Systemic therapy after surgery	No radiation and/or cancer-directed surgery
1189809	70 years	White	Alive or dead of other cause	Dead (attributable to causes other than this cancer dx)	10	Dead	Surgery performed	Blank(s)	p2	Blank(s)	Blank(s)	p1B	Blank(s)	Blank(s)	c0	Blank(s)	Blank(s)	4A	Blank(s)	Male	2017	9.1.3 Papillary	Unknown	Bilateral, single primary	Positive histology	739	No	No	No	No	83	4	25	Blank(s)	Blank(s)	2nd of 2 or more primaries	2	No	None/Unknown	No/Unknown	No systemic therapy and/or surgical procedures	No radiation and/or cancer-directed surgery
1189872	27 years	White	Alive or dead of other cause	Alive or dead due to cancer	94	Alive	Surgery performed	T3(s)	Blank(s)	Blank(s)	N1a	Blank(s)	Blank(s)	M0	Blank(s)	Blank(s)	I	Blank(s)	Blank(s)	Male	2011	9.1.3 Papillary	Well differentiated; Grade I	Not a paired site	Positive histology	739	No	No	No	No	2	2	Blank(s)	Blank(s)	30	One primary only	1	Yes	Radioisotopes (1988+)	No/Unknown	Systemic therapy after surgery	Radiation after surgery
1190065	84 years	White	Alive or dead of other cause	Alive or dead due to cancer	84	Alive	Surgery performed	T4a(m)	Blank(s)	Blank(s)	N0	Blank(s)	Blank(s)	M0	Blank(s)	Blank(s)	IVA	Blank(s)	Blank(s)	Female	2011	9.1.3 Papillary	Undifferentiated; anaplastic; Grade IV	Not a paired site	Positive histology	739	No	No	No	No	95	0	Blank(s)	Blank(s)	78	2nd of 2 or more primaries	2	No	Radioisotopes (1988+)	No/Unknown	Systemic therapy after surgery	Radiation after surgery
1190172	66 years	White	Alive or dead of other cause	Dead (attributable to causes other than this cancer dx)	67	Dead	Surgery performed	T1b(s)	Blank(s)	Blank(s)	N0	Blank(s)	Blank(s)	M0	Blank(s)	Blank(s)	I	Blank(s)	Blank(s)	Male	2011	9.1.3 Papillary	Unknown	Not a paired site	Positive histology	739	No	No	No	No	0	98	Blank(s)	Blank(s)	13	2nd of 2 or more primaries	2	No	Radioisotopes (1988+)	No/Unknown	No systemic therapy and/or surgical procedures	Radiation after surgery
1190175	26 years	Other (American Indian/AK Native, Asian/Pacific Islander)	Alive or dead of other cause	Dead (attributable to causes other than this cancer dx)	74	Dead	Surgery performed	T2(s)	Blank(s)	Blank(s)	N1b	Blank(s)	Blank(s)	M0	Blank(s)	Blank(s)	I	Blank(s)	Blank(s)	Female	2011	9.1.3 Papillary	Moderately differentiated; Grade II	Not a paired site	Positive histology	739	No	No	No	No	68	25	Blank(s)	Blank(s)	37	1st of 2 or more primaries	2	Yes	None/Unknown	No/Unknown	No systemic therapy and/or surgical procedures	No radiation and/or cancer-directed surgery
1190476	54 years	Other (American Indian/AK Native, Asian/Pacific Islander)	Alive or dead of other cause	Alive or dead due to cancer	90	Alive	Surgery performed	T1a(m)	Blank(s)	Blank(s)	N0	Blank(s)	Blank(s)	M0	Blank(s)	Blank(s)	I	Blank(s)	Blank(s)	Female	2011	9.1.3 Papillary	Unknown	Not a paired site	Positive histology	739	No	No	No	No	2	0	Blank(s)	Blank(s)	8	One primary only	1	Yes	None/Unknown	No/Unknown	No systemic therapy and/or surgical procedures	No radiation and/or cancer-directed surgery
1190554	41 years	White	Alive or dead of other cause	Alive or dead due to cancer	45	Alive	Surgery performed	T1b(m)	Blank(s)	Blank(s)	N0	Blank(s)	Blank(s)	M0	Blank(s)	Blank(s)	I	Blank(s)	Blank(s)	Female	2011	9.1.3 Papillary	Unknown	Not a paired site	Positive histology	739	No	No	No	No	0	98	Blank(s)	Blank(s)	12	One primary only	1	Yes	None/Unknown	No/Unknown	No systemic therapy and/or surgical procedures	No radiation and/or cancer-directed surgery
1190639	48 years	White	Alive or dead of other cause	Alive or dead due to cancer	95	Alive	Surgery performed	T1b(s)	Blank(s)	Blank(s)	N1a	Blank(s)	Blank(s)	M0	Blank(s)	Blank(s)	III	Blank(s)	Blank(s)	Female	2011	9.1.3 Papillary	Well differentiated; Grade I	Not a paired site	Positive histology	739	No	No	No	No	12	2	Blank(s)	Blank(s)	17	One primary only	1	Yes	Radioisotopes (1988+)	No/Unknown	No systemic therapy and/or surgical procedures	Radiation after surgery
1190650	54 years	Other (American Indian/AK Native, Asian/Pacific Islander)	Alive or dead of other cause	Alive or dead due to cancer	68	Alive	Surgery performed	T1b(s)	Blank(s)	Blank(s)	N0	Blank(s)	Blank(s)	M0	Blank(s)	Blank(s)	I	Blank(s)	Blank(s)	Female	2011	9.1.3 Papillary	Unknown	Not a paired site	Positive histology	739	No	No	No	No	11	0	Blank(s)	Blank(s)	15	One primary only	1	Yes	None/Unknown	No/Unknown	No systemic therapy and/or surgical procedures	No radiation and/or cancer-directed surgery
1191164	75 years	White	Alive or dead of other cause	Alive or dead due to cancer	4	Alive	Not recommended	Blank(s)	Blank(s)	T1a	Blank(s)	Blank(s)	N0a	Blank(s)	Blank(s)	M0	Blank(s)	Blank(s)	1	Male	2018	9.1.3 Papillary	Blank(s)	Not a paired site	Positive histology	739	No	No	No	No	0	98	8	100	Blank(s)	2nd of 2 or more primaries	2	No	None/Unknown	No/Unknown	No systemic therapy and/or surgical procedures	No radiation and/or cancer-directed surgery
1191670	60 years	White	Alive or dead of other cause	Alive or dead due to cancer	93	Alive	Surgery performed	T1a(s)	Blank(s)	Blank(s)	N0	Blank(s)	Blank(s)	M0	Blank(s)	Blank(s)	I	Blank(s)	Blank(s)	Female	2011	9.1.3 Papillary	Unknown	Not a paired site	Positive histology	739	No	No	No	No	7	0	Blank(s)	Blank(s)	8	2nd of 2 or more primaries	2	No	None/Unknown	No/Unknown	Systemic therapy after surgery	No radiation and/or cancer-directed surgery
1191797	56 years	Black	Alive or dead of other cause	Alive or dead due to cancer	92	Alive	Surgery performed	T2(s)	Blank(s)	Blank(s)	N0	Blank(s)	Blank(s)	M0	Blank(s)	Blank(s)	II	Blank(s)	Blank(s)	Female	2010	9.1.3 Papillary	Unknown	Left - origin of primary	Positive histology	739	No	No	No	No	0	98	Blank(s)	Blank(s)	25	One primary only	1	Yes	None/Unknown	No/Unknown	No systemic therapy and/or surgical procedures	No radiation and/or cancer-directed surgery
1191815	28 years	White	Alive or dead of other cause	Alive or dead due to cancer	92	Alive	Surgery performed	T2(s)	Blank(s)	Blank(s)	N0	Blank(s)	Blank(s)	M0	Blank(s)	Blank(s)	I	Blank(s)	Blank(s)	Female	2010	9.1.3 Papillary	Unknown	Not a paired site	Positive histology	739	No	No	No	No	1	0	Blank(s)	Blank(s)	40	One primary only	1	Yes	None/Unknown	No/Unknown	No systemic therapy and/or surgical procedures	No radiation and/or cancer-directed surgery
1191818	57 years	White	Alive or dead of other cause	Alive or dead due to cancer	98	Alive	Surgery performed	T1a(s)	Blank(s)	Blank(s)	N0	Blank(s)	Blank(s)	M0	Blank(s)	Blank(s)	I	Blank(s)	Blank(s)	Female	2010	9.1.3 Papillary	Unknown	Left - origin of primary	Positive histology	739	No	No	No	No	0	98	Blank(s)	Blank(s)	4	One primary only	1	Yes	None/Unknown	No/Unknown	No systemic therapy and/or surgical procedures	No radiation and/or cancer-directed surgery
1191819	30 years	White	Alive or dead of other cause	Alive or dead due to cancer	99	Alive	Surgery performed	T1b(s)	Blank(s)	Blank(s)	N0	Blank(s)	Blank(s)	M0	Blank(s)	Blank(s)	I	Blank(s)	Blank(s)	Female	2010	9.1.3 Papillary	Unknown	Left - origin of primary	Positive histology	739	No	No	No	No	0	98	Blank(s)	Blank(s)	12	One primary only	1	Yes	Radioisotopes (1988+)	No/Unknown	No systemic therapy and/or surgical procedures	Radiation after surgery
1191822	30 years	White	Alive or dead of other cause	Alive or dead due to cancer	93	Alive	Surgery performed	T1b(m)	Blank(s)	Blank(s)	N0	Blank(s)	Blank(s)	M0	Blank(s)	Blank(s)	I	Blank(s)	Blank(s)	Female	2010	9.1.3 Papillary	Unknown	Not a paired site	Positive histology	739	No	No	No	No	0	98	Blank(s)	Blank(s)	18	One primary only	1	Yes	Radioisotopes (1988+)	No/Unknown	No systemic therapy and/or surgical procedures	Radiation after surgery
1191825	65 years	White	Alive or dead of other cause	Alive or dead due to cancer	94	Alive	Surgery performed	T1a(s)	Blank(s)	Blank(s)	N0	Blank(s)	Blank(s)	M0	Blank(s)	Blank(s)	I	Blank(s)	Blank(s)	Female	2011	9.1.3 Papillary	Well differentiated; Grade I	Not a paired site	Positive histology	739	No	No	No	No	56	0	Blank(s)	Blank(s)	2	2nd of 2 or more primaries	2	No	None/Unknown	No/Unknown	Systemic therapy after surgery	No radiation and/or cancer-directed surgery
1191833	56 years	Black	Alive or dead of other cause	Alive or dead due to cancer	89	Alive	Surgery performed	T2(s)	Blank(s)	Blank(s)	N0	Blank(s)	Blank(s)	M0	Blank(s)	Blank(s)	II	Blank(s)	Blank(s)	Female	2010	9.1.3 Papillary	Unknown	Not a paired site	Positive histology	739	No	No	No	No	0	98	Blank(s)	Blank(s)	35	One primary only	1	Yes	None/Unknown	No/Unknown	No systemic therapy and/or surgical procedures	No radiation and/or cancer-directed surgery
1191891	58 years	Other (American Indian/AK Native, Asian/Pacific Islander)	Alive or dead of other cause	Alive or dead due to cancer	84	Alive	Surgery performed	T1b(m)	Blank(s)	Blank(s)	N0	Blank(s)	Blank(s)	M0	Blank(s)	Blank(s)	I	Blank(s)	Blank(s)	Female	2011	9.1.3 Papillary	Well differentiated; Grade I	Not a paired site	Positive histology	739	No	No	No	No	8	0	Blank(s)	Blank(s)	19	One primary only	1	Yes	Radioisotopes (1988+)	No/Unknown	No systemic therapy and/or surgical procedures	Radiation after surgery
1191943	65 years	Other (American Indian/AK Native, Asian/Pacific Islander)	Alive or dead of other cause	Alive or dead due to cancer	93	Alive	Surgery performed	T1a(m)	Blank(s)	Blank(s)	N0	Blank(s)	Blank(s)	M0	Blank(s)	Blank(s)	I	Blank(s)	Blank(s)	Female	2011	9.1.3 Papillary	Unknown	Not a paired site	Positive histology	739	No	No	No	No	0	98	Blank(s)	Blank(s)	2	One primary only	1	Yes	None/Unknown	No/Unknown	No systemic therapy and/or surgical procedures	No radiation and/or cancer-directed surgery
1192614	50 years	Black	Alive or dead of other cause	Alive or dead due to cancer	97	Alive	Surgery performed	T3(m)	Blank(s)	Blank(s)	N0	Blank(s)	Blank(s)	M0	Blank(s)	Blank(s)	III	Blank(s)	Blank(s)	Female	2010	9.1.3 Papillary	Unknown	Not a paired site	Positive histology	739	No	No	No	No	5	0	Blank(s)	Blank(s)	40	One primary only	1	Yes	None/Unknown	No/Unknown	No systemic therapy and/or surgical procedures	No radiation and/or cancer-directed surgery
1192823	65 years	Other (American Indian/AK Native, Asian/Pacific Islander)	Alive or dead of other cause	Alive or dead due to cancer	101	Alive	Surgery performed	T1a(s)	Blank(s)	Blank(s)	N0	Blank(s)	Blank(s)	M0	Blank(s)	Blank(s)	I	Blank(s)	Blank(s)	Female	2010	9.1.3 Papillary	Unknown	Not a paired site	Positive histology	739	No	No	No	No	0	98	Blank(s)	Blank(s)	5	One primary only	1	Yes	None/Unknown	No/Unknown	No systemic therapy and/or surgical procedures	No radiation and/or cancer-directed surgery
1193340	53 years	Other (American Indian/AK Native, Asian/Pacific Islander)	Alive or dead of other cause	Alive or dead due to cancer	93	Alive	Surgery performed	T1a(s)	Blank(s)	Blank(s)	N1b	Blank(s)	Blank(s)	M0	Blank(s)	Blank(s)	IVA	Blank(s)	Blank(s)	Female	2011	9.1.3 Papillary	Unknown	Not a paired site	Positive histology	739	No	No	No	No	8	2	Blank(s)	Blank(s)	10	One primary only	1	Yes	Radioisotopes (1988+)	No/Unknown	No systemic therapy and/or surgical procedures	Radiation after surgery
1193450	41 years	Other (American Indian/AK Native, Asian/Pacific Islander)	Alive or dead of other cause	Alive or dead due to cancer	98	Alive	Surgery performed	T1b(m)	Blank(s)	Blank(s)	N0	Blank(s)	Blank(s)	M0	Blank(s)	Blank(s)	I	Blank(s)	Blank(s)	Female	2010	9.1.3 Papillary	Well differentiated; Grade I	Not a paired site	Positive histology	739	No	No	No	No	2	0	Blank(s)	Blank(s)	16	One primary only	1	Yes	Radioisotopes (1988+)	No/Unknown	Systemic therapy after surgery	Radiation after surgery
1193456	67 years	White	Alive or dead of other cause	Alive or dead due to cancer	97	Alive	Surgery performed	T1a(s)	Blank(s)	Blank(s)	N0	Blank(s)	Blank(s)	M0	Blank(s)	Blank(s)	I	Blank(s)	Blank(s)	Female	2010	9.1.3 Papillary	Well differentiated; Grade I	Not a paired site	Positive histology	739	No	No	No	No	6	0	Blank(s)	Blank(s)	8	1st of 2 or more primaries	2	Yes	Radioisotopes (1988+)	No/Unknown	Systemic therapy after surgery	Radiation after surgery
1193499	47 years	White	Alive or dead of other cause	Alive or dead due to cancer	95	Alive	Surgery performed	TX	Blank(s)	Blank(s)	N0	Blank(s)	Blank(s)	M0	Blank(s)	Blank(s)	UNK Stage	Blank(s)	Blank(s)	Female	2011	9.1.3 Papillary	Unknown	Not a paired site	Positive histology	739	No	No	No	No	12	0	Blank(s)	Blank(s)	999	One primary only	1	Yes	Radioisotopes (1988+)	No/Unknown	Systemic therapy after surgery	Radiation after surgery
1193631	46 years	White	Alive or dead of other cause	Alive or dead due to cancer	93	Alive	Surgery performed	T1b(s)	Blank(s)	Blank(s)	N0	Blank(s)	Blank(s)	M0	Blank(s)	Blank(s)	I	Blank(s)	Blank(s)	Male	2011	9.1.3 Papillary	Unknown	Not a paired site	Positive histology	739	No	No	No	No	1	0	Blank(s)	Blank(s)	15	One primary only	1	Yes	Radioisotopes (1988+)	No/Unknown	No systemic therapy and/or surgical procedures	Radiation after surgery
1194278	56 years	Other (American Indian/AK Native, Asian/Pacific Islander)	Alive or dead of other cause	Alive or dead due to cancer	78	Alive	Surgery performed	T3(m)	Blank(s)	Blank(s)	N1a	Blank(s)	Blank(s)	M0	Blank(s)	Blank(s)	III	Blank(s)	Blank(s)	Female	2011	9.1.3 Papillary	Unknown	Right - origin of primary	Positive histology	739	No	No	No	No	6	6	Blank(s)	Blank(s)	21	One primary only	1	Yes	Radioisotopes (1988+)	No/Unknown	No systemic therapy and/or surgical procedures	Radiation after surgery
1194293	28 years	White	Alive or dead of other cause	Alive or dead due to cancer	94	Alive	Surgery performed	T2(m)	Blank(s)	Blank(s)	N1a	Blank(s)	Blank(s)	M0	Blank(s)	Blank(s)	I	Blank(s)	Blank(s)	Male	2011	9.1.3 Papillary	Unknown	Not a paired site	Positive histology	739	No	No	No	No	8	7	Blank(s)	Blank(s)	30	One primary only	1	Yes	None/Unknown	No/Unknown	No systemic therapy and/or surgical procedures	No radiation and/or cancer-directed surgery
1194564	25 years	White	Alive or dead of other cause	Alive or dead due to cancer	92	Alive	Surgery performed	T3(s)	Blank(s)	Blank(s)	N1b	Blank(s)	Blank(s)	M0	Blank(s)	Blank(s)	I	Blank(s)	Blank(s)	Male	2011	9.1.3 Papillary	Well differentiated; Grade I	Not a paired site	Positive histology	739	No	No	No	No	90	16	Blank(s)	Blank(s)	22	One primary only	1	Yes	Radioisotopes (1988+)	No/Unknown	No systemic therapy and/or surgical procedures	Radiation after surgery
1194592	50 years	White	Alive or dead of other cause	Alive or dead due to cancer	93	Alive	Surgery performed	T3(s)	Blank(s)	Blank(s)	N0	Blank(s)	Blank(s)	M0	Blank(s)	Blank(s)	III	Blank(s)	Blank(s)	Female	2011	9.1.3 Papillary	Well differentiated; Grade I	Not a paired site	Positive histology	739	No	No	No	No	2	0	Blank(s)	Blank(s)	14	One primary only	1	Yes	None/Unknown	No/Unknown	Systemic therapy after surgery	No radiation and/or cancer-directed surgery
1194758	61 years	Other (American Indian/AK Native, Asian/Pacific Islander)	Alive or dead of other cause	Alive or dead due to cancer	86	Alive	Surgery performed	T1a(m)	Blank(s)	Blank(s)	N0	Blank(s)	Blank(s)	M0	Blank(s)	Blank(s)	I	Blank(s)	Blank(s)	Female	2011	9.1.3 Papillary	Well differentiated; Grade I	Right - origin of primary	Positive histology	739	No	No	No	No	0	98	Blank(s)	Blank(s)	9	One primary only	1	Yes	Radioisotopes (1988+)	No/Unknown	Systemic therapy after surgery	Radiation after surgery
1195023	49 years	White	Alive or dead of other cause	Alive or dead due to cancer	93	Alive	Surgery performed	T3(m)	Blank(s)	Blank(s)	N1a	Blank(s)	Blank(s)	M0	Blank(s)	Blank(s)	III	Blank(s)	Blank(s)	Female	2010	9.1.3 Papillary	Unknown	Not a paired site	Positive histology	739	No	No	No	No	1	1	Blank(s)	Blank(s)	40	One primary only	1	Yes	None/Unknown	No/Unknown	No systemic therapy and/or surgical procedures	No radiation and/or cancer-directed surgery
1195024	71 years	White	Alive or dead of other cause	Alive or dead due to cancer	97	Alive	Surgery performed	T2(s)	Blank(s)	Blank(s)	N0	Blank(s)	Blank(s)	M0	Blank(s)	Blank(s)	II	Blank(s)	Blank(s)	Female	2010	9.1.3 Papillary	Unknown	Not a paired site	Positive histology	739	No	No	No	No	0	98	Blank(s)	Blank(s)	25	One primary only	1	Yes	None/Unknown	No/Unknown	No systemic therapy and/or surgical procedures	No radiation and/or cancer-directed surgery
1195058	53 years	White	Alive or dead of other cause	Alive or dead due to cancer	97	Alive	Surgery performed	T3(s)	Blank(s)	Blank(s)	N1b	Blank(s)	Blank(s)	M0	Blank(s)	Blank(s)	IVA	Blank(s)	Blank(s)	Female	2010	9.1.3 Papillary	Well differentiated; Grade I	Not a paired site	Positive histology	739	No	No	No	No	26	19	Blank(s)	Blank(s)	52	One primary only	1	Yes	Radioisotopes (1988+)	No/Unknown	Systemic therapy after surgery	Radiation after surgery
1195060	50 years	Other (American Indian/AK Native, Asian/Pacific Islander)	Alive or dead of other cause	Alive or dead due to cancer	97	Alive	Surgery performed	T1b(s)	Blank(s)	Blank(s)	N0	Blank(s)	Blank(s)	M0	Blank(s)	Blank(s)	I	Blank(s)	Blank(s)	Female	2010	9.1.3 Papillary	Unknown	Not a paired site	Positive histology	739	No	No	No	No	8	0	Blank(s)	Blank(s)	12	One primary only	1	Yes	None/Unknown	No/Unknown	No systemic therapy and/or surgical procedures	No radiation and/or cancer-directed surgery
1195085	72 years	White	Alive or dead of other cause	Dead (attributable to causes other than this cancer dx)	11	Dead	Not recommended	Blank(s)	c1	Blank(s)	Blank(s)	c0	Blank(s)	Blank(s)	c0	Blank(s)	Blank(s)	1	Blank(s)	Male	2017	9.1.3 Papillary	Unknown	Left - origin of primary	Positive exfoliative cytology, no positive histology	739	No	No	No	No	0	98	15	Blank(s)	Blank(s)	5th of 5 or more primaries	5	No	None/Unknown	No/Unknown	No systemic therapy and/or surgical procedures	No radiation and/or cancer-directed surgery
1195128	43 years	White	Alive or dead of other cause	Alive or dead due to cancer	93	Alive	Surgery performed	T2(s)	Blank(s)	Blank(s)	N1a	Blank(s)	Blank(s)	M0	Blank(s)	Blank(s)	I	Blank(s)	Blank(s)	Female	2011	9.1.3 Papillary	Unknown	Not a paired site	Positive histology	739	No	No	No	No	14	2	Blank(s)	Blank(s)	30	One primary only	1	Yes	Radioisotopes (1988+)	No/Unknown	Systemic therapy after surgery	Radiation after surgery
1195221	24 years	White	Alive or dead of other cause	Alive or dead due to cancer	95	Alive	Surgery performed	T3(s)	Blank(s)	Blank(s)	N1b	Blank(s)	Blank(s)	M0	Blank(s)	Blank(s)	I	Blank(s)	Blank(s)	Male	2011	9.1.3 Papillary	Well differentiated; Grade I	Not a paired site	Positive histology	739	No	No	No	No	90	49	Blank(s)	Blank(s)	999	One primary only	1	Yes	Radioisotopes (1988+)	No/Unknown	No systemic therapy and/or surgical procedures	Radiation after surgery
1195354	59 years	White	Dead (attributable to this cancer dx)	Alive or dead due to cancer	17	Dead	Surgery performed	T2(m)	Blank(s)	Blank(s)	N1b	Blank(s)	Blank(s)	M0	Blank(s)	Blank(s)	IVA	Blank(s)	Blank(s)	Male	2010	9.1.3 Papillary	Well differentiated; Grade I	Not a paired site	Positive histology	739	No	No	No	No	49	18	Blank(s)	Blank(s)	30	1st of 2 or more primaries	2	Yes	Combination of beam with implants or isotopes	No/Unknown	Systemic therapy both before and after surgery	Radiation before and after surgery
1195413	39 years	White	Alive or dead of other cause	Alive or dead due to cancer	95	Alive	Surgery performed	T1a(s)	Blank(s)	Blank(s)	N0	Blank(s)	Blank(s)	M0	Blank(s)	Blank(s)	I	Blank(s)	Blank(s)	Female	2011	9.1.3 Papillary	Well differentiated; Grade I	Not a paired site	Positive histology	739	No	No	No	No	0	98	Blank(s)	Blank(s)	9	One primary only	1	Yes	None/Unknown	No/Unknown	No systemic therapy and/or surgical procedures	No radiation and/or cancer-directed surgery
1195474	52 years	Other (American Indian/AK Native, Asian/Pacific Islander)	Alive or dead of other cause	Alive or dead due to cancer	96	Alive	Surgery performed	T3(m)	Blank(s)	Blank(s)	N0	Blank(s)	Blank(s)	M0	Blank(s)	Blank(s)	III	Blank(s)	Blank(s)	Male	2010	9.1.3 Papillary	Well differentiated; Grade I	Not a paired site	Positive histology	739	No	No	No	No	0	98	Blank(s)	Blank(s)	29	2nd of 2 or more primaries	2	No	Radioisotopes (1988+)	No/Unknown	No systemic therapy and/or surgical procedures	Radiation after surgery
1195569	51 years	White	Alive or dead of other cause	Alive or dead due to cancer	101	Alive	Surgery performed	T1a(m)	Blank(s)	Blank(s)	N0	Blank(s)	Blank(s)	M0	Blank(s)	Blank(s)	I	Blank(s)	Blank(s)	Female	2010	9.1.3 Papillary	Well differentiated; Grade I	Not a paired site	Positive histology	739	No	No	No	No	0	98	Blank(s)	Blank(s)	9	One primary only	1	Yes	Radioisotopes (1988+)	No/Unknown	Systemic therapy after surgery	Radiation after surgery
1195685	51 years	White	Alive or dead of other cause	Alive or dead due to cancer	37	Alive	Surgery performed	T1b(m)	Blank(s)	Blank(s)	N1a	Blank(s)	Blank(s)	M0	Blank(s)	Blank(s)	III	Blank(s)	Blank(s)	Female	2010	9.1.3 Papillary	Well differentiated; Grade I	Not a paired site	Positive histology	739	No	No	No	No	2	1	Blank(s)	Blank(s)	16	One primary only	1	Yes	None/Unknown	No/Unknown	No systemic therapy and/or surgical procedures	No radiation and/or cancer-directed surgery
1195811	58 years	Other (American Indian/AK Native, Asian/Pacific Islander)	Alive or dead of other cause	Alive or dead due to cancer	96	Alive	Surgery performed	T1b(m)	Blank(s)	Blank(s)	N0	Blank(s)	Blank(s)	M0	Blank(s)	Blank(s)	I	Blank(s)	Blank(s)	Female	2010	9.1.3 Papillary	Well differentiated; Grade I	Not a paired site	Positive histology	739	No	No	No	No	95	0	Blank(s)	Blank(s)	14	One primary only	1	Yes	None/Unknown	No/Unknown	No systemic therapy and/or surgical procedures	No radiation and/or cancer-directed surgery
1195922	75 years	White	Alive or dead of other cause	Dead (attributable to causes other than this cancer dx)	1	Dead	Not recommended	T4 NOS(s)	Blank(s)	Blank(s)	N1b	Blank(s)	Blank(s)	M0	Blank(s)	Blank(s)	IVNOS	Blank(s)	Blank(s)	Female	2010	9.1.3 Papillary	Unknown	Not a paired site	Positive exfoliative cytology, no positive histology	739	No	No	No	No	0	98	Blank(s)	Blank(s)	52	2nd of 2 or more primaries	2	No	Beam radiation	No/Unknown	No systemic therapy and/or surgical procedures	No radiation and/or cancer-directed surgery
1195945	19 years	Other (American Indian/AK Native, Asian/Pacific Islander)	Alive or dead of other cause	Alive or dead due to cancer	89	Alive	Surgery performed	T2(s)	Blank(s)	Blank(s)	N1NOS	Blank(s)	Blank(s)	M0	Blank(s)	Blank(s)	I	Blank(s)	Blank(s)	Female	2010	9.1.3 Papillary	Unknown	Not a paired site	Positive histology	739	No	No	No	No	4	3	Blank(s)	Blank(s)	25	One primary only	1	Yes	Radioisotopes (1988+)	No/Unknown	No systemic therapy and/or surgical procedures	Radiation after surgery
1195950	26 years	Other (American Indian/AK Native, Asian/Pacific Islander)	Alive or dead of other cause	Alive or dead due to cancer	95	Alive	Surgery performed	T1b(m)	Blank(s)	Blank(s)	N1b	Blank(s)	Blank(s)	M0	Blank(s)	Blank(s)	I	Blank(s)	Blank(s)	Female	2011	9.1.3 Papillary	Unknown	Not a paired site	Positive histology	739	No	No	No	No	2	2	Blank(s)	Blank(s)	18	One primary only	1	Yes	Radioisotopes (1988+)	No/Unknown	Systemic therapy after surgery	Radiation after surgery
1195975	37 years	White	Alive or dead of other cause	Alive or dead due to cancer	88	Alive	Surgery performed	T1a(s)	Blank(s)	Blank(s)	N0	Blank(s)	Blank(s)	M0	Blank(s)	Blank(s)	I	Blank(s)	Blank(s)	Female	2011	9.1.3 Papillary	Unknown	Not a paired site	Positive histology	739	No	No	No	No	0	98	Blank(s)	Blank(s)	8	One primary only	1	Yes	None/Unknown	No/Unknown	No systemic therapy and/or surgical procedures	No radiation and/or cancer-directed surgery
1196230	41 years	Other (American Indian/AK Native, Asian/Pacific Islander)	Alive or dead of other cause	Alive or dead due to cancer	94	Alive	Surgery performed	T2(s)	Blank(s)	Blank(s)	N0	Blank(s)	Blank(s)	M0	Blank(s)	Blank(s)	I	Blank(s)	Blank(s)	Female	2011	9.1.3 Papillary	Well differentiated; Grade I	Not a paired site	Positive histology	739	No	No	No	No	0	98	Blank(s)	Blank(s)	25	One primary only	1	Yes	Radioisotopes (1988+)	No/Unknown	No systemic therapy and/or surgical procedures	Radiation after surgery
1196287	46 years	White	Alive or dead of other cause	Alive or dead due to cancer	92	Alive	Surgery performed	T1b(s)	Blank(s)	Blank(s)	N0	Blank(s)	Blank(s)	M0	Blank(s)	Blank(s)	I	Blank(s)	Blank(s)	Female	2011	9.1.3 Papillary	Unknown	Not a paired site	Positive histology	739	No	No	No	No	1	0	Blank(s)	Blank(s)	12	One primary only	1	Yes	None/Unknown	No/Unknown	Systemic therapy after surgery	No radiation and/or cancer-directed surgery
1196331	14 years	Other (American Indian/AK Native, Asian/Pacific Islander)	Alive or dead of other cause	Alive or dead due to cancer	94	Alive	Surgery performed	T2(s)	Blank(s)	Blank(s)	N1NOS	Blank(s)	Blank(s)	M0	Blank(s)	Blank(s)	I	Blank(s)	Blank(s)	Female	2011	9.1.3 Papillary	Unknown	Not a paired site	Positive histology	739	No	No	No	No	6	1	Blank(s)	Blank(s)	34	One primary only	1	Yes	Radioisotopes (1988+)	No/Unknown	Systemic therapy after surgery	Radiation after surgery
1196338	64 years	White	Alive or dead of other cause	Alive or dead due to cancer	94	Alive	Surgery performed	T1b(m)	Blank(s)	Blank(s)	N1NOS	Blank(s)	Blank(s)	M0	Blank(s)	Blank(s)	UNK Stage	Blank(s)	Blank(s)	Male	2011	9.1.3 Papillary	Unknown	Not a paired site	Positive histology	739	No	No	No	No	5	2	Blank(s)	Blank(s)	15	One primary only	1	Yes	Radioisotopes (1988+)	No/Unknown	Systemic therapy after surgery	Radiation after surgery
1196339	55 years	White	Alive or dead of other cause	Alive or dead due to cancer	94	Alive	Surgery performed	T1b(s)	Blank(s)	Blank(s)	N1NOS	Blank(s)	Blank(s)	M0	Blank(s)	Blank(s)	UNK Stage	Blank(s)	Blank(s)	Male	2011	9.1.3 Papillary	Unknown	Not a paired site	Positive histology	739	No	No	No	No	6	3	Blank(s)	Blank(s)	20	One primary only	1	Yes	Radioisotopes (1988+)	No/Unknown	Systemic therapy after surgery	Radiation after surgery
1196372	29 years	White	Alive or dead of other cause	Dead (attributable to causes other than this cancer dx)	16	Dead	Surgery performed	T3	Blank(s)	Blank(s)	N1NOS	Blank(s)	Blank(s)	M0	Blank(s)	Blank(s)	I	Blank(s)	Blank(s)	Female	2010	9.1.3 Papillary	Well differentiated; Grade I	Not a paired site	Positive histology	739	No	No	No	No	5	4	Blank(s)	Blank(s)	190	One primary only	1	Yes	None/Unknown	No/Unknown	No systemic therapy and/or surgical procedures	No radiation and/or cancer-directed surgery
1196468	60 years	White	Alive or dead of other cause	Alive or dead due to cancer	92	Alive	Surgery performed	T2(s)	Blank(s)	Blank(s)	N0	Blank(s)	Blank(s)	M0	Blank(s)	Blank(s)	II	Blank(s)	Blank(s)	Male	2011	9.1.3 Papillary	Well differentiated; Grade I	Not a paired site	Positive histology	739	No	No	No	No	0	98	Blank(s)	Blank(s)	30	2nd of 2 or more primaries	3	No	None/Unknown	No/Unknown	No systemic therapy and/or surgical procedures	No radiation and/or cancer-directed surgery
1196723	50 years	White	Alive or dead of other cause	Alive or dead due to cancer	99	Alive	Surgery performed	T1a(s)	Blank(s)	Blank(s)	N0	Blank(s)	Blank(s)	M0	Blank(s)	Blank(s)	I	Blank(s)	Blank(s)	Female	2010	9.1.3 Papillary	Unknown	Not a paired site	Positive histology	739	No	No	No	No	0	98	Blank(s)	Blank(s)	3	One primary only	1	Yes	None/Unknown	No/Unknown	No systemic therapy and/or surgical procedures	No radiation and/or cancer-directed surgery
1196735	50 years	White	Alive or dead of other cause	Alive or dead due to cancer	88	Alive	Surgery performed	T1a(s)	Blank(s)	Blank(s)	N0	Blank(s)	Blank(s)	M0	Blank(s)	Blank(s)	I	Blank(s)	Blank(s)	Female	2011	9.1.3 Papillary	Unknown	Not a paired site	Positive histology	739	No	No	No	No	1	0	Blank(s)	Blank(s)	4	One primary only	1	Yes	None/Unknown	No/Unknown	No systemic therapy and/or surgical procedures	No radiation and/or cancer-directed surgery
1197033	56 years	White	Alive or dead of other cause	Dead (attributable to causes other than this cancer dx)	8	Dead	Surgery performed	Blank(s)	p1B	Blank(s)	Blank(s)	p1A	Blank(s)	Blank(s)	c0	Blank(s)	Blank(s)	3	Blank(s)	Female	2017	9.1.3 Papillary	Unknown	Not a paired site	Positive histology	739	No	No	No	No	1	1	18	Blank(s)	Blank(s)	1st of 2 or more primaries	2	Yes	None/Unknown	No/Unknown	Systemic therapy after surgery	No radiation and/or cancer-directed surgery
1197300	50 years	Other (American Indian/AK Native, Asian/Pacific Islander)	Alive or dead of other cause	Alive or dead due to cancer	91	Alive	Surgery performed	T3(m)	Blank(s)	Blank(s)	N1b	Blank(s)	Blank(s)	M0	Blank(s)	Blank(s)	IVA	Blank(s)	Blank(s)	Female	2011	9.1.3 Papillary	Well differentiated; Grade I	Not a paired site	Positive histology	739	No	No	No	No	1	1	Blank(s)	Blank(s)	20	One primary only	1	Yes	Radioisotopes (1988+)	No/Unknown	Systemic therapy after surgery	Radiation after surgery
1197617	36 years	Other (American Indian/AK Native, Asian/Pacific Islander)	Alive or dead of other cause	Alive or dead due to cancer	92	Alive	Surgery performed	T1b(s)	Blank(s)	Blank(s)	N1a	Blank(s)	Blank(s)	M0	Blank(s)	Blank(s)	I	Blank(s)	Blank(s)	Female	2011	9.1.3 Papillary	Well differentiated; Grade I	Not a paired site	Positive histology	739	No	No	No	No	10	3	Blank(s)	Blank(s)	16	One primary only	1	Yes	Radioisotopes (1988+)	No/Unknown	Systemic therapy after surgery	Radiation after surgery
1197685	38 years	Other (American Indian/AK Native, Asian/Pacific Islander)	Alive or dead of other cause	Alive or dead due to cancer	49	Alive	Surgery performed	T2(s)	Blank(s)	Blank(s)	N1a	Blank(s)	Blank(s)	M0	Blank(s)	Blank(s)	I	Blank(s)	Blank(s)	Female	2010	9.1.3 Papillary	Unknown	Not a paired site	Positive histology	739	No	No	No	No	2	1	Blank(s)	Blank(s)	22	One primary only	1	Yes	Radioisotopes (1988+)	No/Unknown	Systemic therapy after surgery	Radiation after surgery
1197712	26 years	White	Alive or dead of other cause	Alive or dead due to cancer	93	Alive	Surgery performed	TX	Blank(s)	Blank(s)	N1b	Blank(s)	Blank(s)	M0	Blank(s)	Blank(s)	I	Blank(s)	Blank(s)	Female	2011	9.1.3 Papillary	Well differentiated; Grade I	Not a paired site	Positive histology	739	No	No	No	No	35	7	Blank(s)	Blank(s)	6	One primary only	1	Yes	Radioisotopes (1988+)	No/Unknown	Systemic therapy after surgery	Radiation after surgery
1197726	38 years	Other (American Indian/AK Native, Asian/Pacific Islander)	Alive or dead of other cause	Alive or dead due to cancer	94	Alive	Surgery performed	T1b(s)	Blank(s)	Blank(s)	N1NOS	Blank(s)	Blank(s)	M0	Blank(s)	Blank(s)	I	Blank(s)	Blank(s)	Male	2011	9.1.3 Papillary	Unknown	Not a paired site	Positive histology	739	No	No	No	No	3	1	Blank(s)	Blank(s)	13	One primary only	1	Yes	Radioisotopes (1988+)	No/Unknown	No systemic therapy and/or surgical procedures	Radiation after surgery
1197806	62 years	White	Alive or dead of other cause	Alive or dead due to cancer	93	Alive	Not recommended	T1a	Blank(s)	Blank(s)	N1a	Blank(s)	Blank(s)	M0	Blank(s)	Blank(s)	III	Blank(s)	Blank(s)	Male	2011	9.1.3 Papillary	Well differentiated; Grade I	Not a paired site	Positive histology	739	No	No	No	No	1	1	Blank(s)	Blank(s)	8	2nd of 2 or more primaries	2	No	None/Unknown	No/Unknown	No systemic therapy and/or surgical procedures	No radiation and/or cancer-directed surgery
1197984	43 years	White	Alive or dead of other cause	Alive or dead due to cancer	107	Alive	Surgery performed	T1a(m)	Blank(s)	Blank(s)	N0	Blank(s)	Blank(s)	M0	Blank(s)	Blank(s)	I	Blank(s)	Blank(s)	Female	2010	9.1.3 Papillary	Unknown	Not a paired site	Positive histology	739	No	No	No	No	3	0	Blank(s)	Blank(s)	2	One primary only	1	Yes	None/Unknown	No/Unknown	No systemic therapy and/or surgical procedures	No radiation and/or cancer-directed surgery
1197986	47 years	White	Alive or dead of other cause	Alive or dead due to cancer	104	Alive	Surgery performed	T2(s)	Blank(s)	Blank(s)	N0	Blank(s)	Blank(s)	M0	Blank(s)	Blank(s)	II	Blank(s)	Blank(s)	Female	2010	9.1.3 Papillary	Unknown	Not a paired site	Positive histology	739	No	No	No	No	0	98	Blank(s)	Blank(s)	35	One primary only	1	Yes	None/Unknown	No/Unknown	No systemic therapy and/or surgical procedures	No radiation and/or cancer-directed surgery
1198016	38 years	White	Alive or dead of other cause	Alive or dead due to cancer	86	Alive	Surgery performed	T1b(s)	Blank(s)	Blank(s)	N0	Blank(s)	Blank(s)	M0	Blank(s)	Blank(s)	I	Blank(s)	Blank(s)	Female	2011	9.1.3 Papillary	Well differentiated; Grade I	Not a paired site	Positive exfoliative cytology, no positive histology	739	Unknown	Unknown	Unknown	Unknown	0	98	Blank(s)	Blank(s)	16	One primary only	1	Yes	None/Unknown	No/Unknown	No systemic therapy and/or surgical procedures	No radiation and/or cancer-directed surgery
1198062	41 years	White	Alive or dead of other cause	Alive or dead due to cancer	86	Alive	Surgery performed	T1a(s)	Blank(s)	Blank(s)	N0	Blank(s)	Blank(s)	M0	Blank(s)	Blank(s)	I	Blank(s)	Blank(s)	Male	2011	9.1.3 Papillary	Unknown	Not a paired site	Positive histology	739	No	No	No	No	0	98	Blank(s)	Blank(s)	5	One primary only	1	Yes	None/Unknown	No/Unknown	No systemic therapy and/or surgical procedures	No radiation and/or cancer-directed surgery
1198164	66 years	White	Alive or dead of other cause	Dead (attributable to causes other than this cancer dx)	89	Dead	Surgery performed	T1b(m)	Blank(s)	Blank(s)	N0	Blank(s)	Blank(s)	M0	Blank(s)	Blank(s)	I	Blank(s)	Blank(s)	Female	2011	9.1.3 Papillary	Well differentiated; Grade I	Not a paired site	Positive histology	739	No	No	No	No	2	0	Blank(s)	Blank(s)	11	1st of 2 or more primaries	1	Yes	Radioisotopes (1988+)	No/Unknown	Systemic therapy after surgery	Radiation after surgery
1198168	56 years	White	Alive or dead of other cause	Alive or dead due to cancer	95	Alive	Surgery performed	T1b(m)	Blank(s)	Blank(s)	N0	Blank(s)	Blank(s)	M0	Blank(s)	Blank(s)	I	Blank(s)	Blank(s)	Female	2011	9.1.3 Papillary	Well differentiated; Grade I	Not a paired site	Positive histology	739	No	No	No	No	0	98	Blank(s)	Blank(s)	16	One primary only	1	Yes	Radioisotopes (1988+)	No/Unknown	Systemic therapy after surgery	Radiation after surgery
1198429	57 years	White	Alive or dead of other cause	Alive or dead due to cancer	93	Alive	Surgery performed	T3(s)	Blank(s)	Blank(s)	N0	Blank(s)	Blank(s)	M0	Blank(s)	Blank(s)	III	Blank(s)	Blank(s)	Male	2011	9.1.3 Papillary	Unknown	Not a paired site	Positive histology	739	No	No	No	No	0	98	Blank(s)	Blank(s)	45	1st of 2 or more primaries	2	Yes	None/Unknown	No/Unknown	No systemic therapy and/or surgical procedures	No radiation and/or cancer-directed surgery
1198543	46 years	Black	Alive or dead of other cause	Alive or dead due to cancer	93	Alive	Surgery performed	T1b(m)	Blank(s)	Blank(s)	N0	Blank(s)	Blank(s)	M0	Blank(s)	Blank(s)	I	Blank(s)	Blank(s)	Female	2011	9.1.3 Papillary	Well differentiated; Grade I	Not a paired site	Positive histology	739	No	No	No	No	0	98	Blank(s)	Blank(s)	11	One primary only	1	Yes	None/Unknown	No/Unknown	No systemic therapy and/or surgical procedures	No radiation and/or cancer-directed surgery
1198834	42 years	Other (American Indian/AK Native, Asian/Pacific Islander)	Alive or dead of other cause	Alive or dead due to cancer	92	Alive	Surgery performed	T1a(m)	Blank(s)	Blank(s)	N0	Blank(s)	Blank(s)	M0	Blank(s)	Blank(s)	I	Blank(s)	Blank(s)	Female	2011	9.1.3 Papillary	Unknown	Not a paired site	Positive histology	739	No	No	No	No	14	0	Blank(s)	Blank(s)	4	1st of 2 or more primaries	2	Yes	Radioisotopes (1988+)	No/Unknown	Systemic therapy after surgery	Radiation after surgery
1198836	46 years	White	Alive or dead of other cause	Alive or dead due to cancer	92	Alive	Surgery performed	T1b(m)	Blank(s)	Blank(s)	N1b	Blank(s)	Blank(s)	M0	Blank(s)	Blank(s)	IVA	Blank(s)	Blank(s)	Male	2011	9.1.3 Papillary	Well differentiated; Grade I	Not a paired site	Positive histology	739	No	No	No	No	12	10	Blank(s)	Blank(s)	12	One primary only	1	Yes	Radioisotopes (1988+)	No/Unknown	Systemic therapy after surgery	Radiation after surgery
1198861	48 years	Other (American Indian/AK Native, Asian/Pacific Islander)	Alive or dead of other cause	Alive or dead due to cancer	73	Alive	Surgery performed	T1a(s)	Blank(s)	Blank(s)	N0	Blank(s)	Blank(s)	M0	Blank(s)	Blank(s)	I	Blank(s)	Blank(s)	Female	2012	9.1.3 Papillary	Unknown	Not a paired site	Positive histology	739	No	No	No	No	1	0	Blank(s)	Blank(s)	3	3rd of 3 or more primaries	3	No	None/Unknown	No/Unknown	No systemic therapy and/or surgical procedures	No radiation and/or cancer-directed surgery
1199160	41 years	Other (American Indian/AK Native, Asian/Pacific Islander)	Alive or dead of other cause	Alive or dead due to cancer	41	Alive	Surgery performed	T1b(m)	Blank(s)	Blank(s)	N0	Blank(s)	Blank(s)	M0	Blank(s)	Blank(s)	I	Blank(s)	Blank(s)	Male	2011	9.1.3 Papillary	Unknown	Not a paired site	Positive histology	739	No	No	No	No	0	98	Blank(s)	Blank(s)	13	One primary only	1	Yes	Radioisotopes (1988+)	No/Unknown	No systemic therapy and/or surgical procedures	Radiation after surgery
1199269	48 years	Other (American Indian/AK Native, Asian/Pacific Islander)	Alive or dead of other cause	Alive or dead due to cancer	93	Alive	Surgery performed	T3	Blank(s)	Blank(s)	N1NOS	Blank(s)	Blank(s)	M0	Blank(s)	Blank(s)	UNK Stage	Blank(s)	Blank(s)	Female	2011	9.1.3 Papillary	Unknown	Not a paired site	Positive histology	739	No	No	No	No	18	5	Blank(s)	Blank(s)	65	One primary only	1	Yes	Radioisotopes (1988+)	No/Unknown	Systemic therapy after surgery	Radiation after surgery
1199278	37 years	White	Alive or dead of other cause	Alive or dead due to cancer	86	Alive	Surgery performed	T3(m)	Blank(s)	Blank(s)	N0	Blank(s)	Blank(s)	M0	Blank(s)	Blank(s)	I	Blank(s)	Blank(s)	Male	2011	9.1.3 Papillary	Well differentiated; Grade I	Not a paired site	Positive histology	739	No	No	No	No	4	0	Blank(s)	Blank(s)	50	One primary only	1	Yes	Radioisotopes (1988+)	No/Unknown	No systemic therapy and/or surgical procedures	Radiation after surgery
1199378	49 years	White	Alive or dead of other cause	Alive or dead due to cancer	89	Alive	Surgery performed	T1a(m)	Blank(s)	Blank(s)	N1a	Blank(s)	Blank(s)	M0	Blank(s)	Blank(s)	III	Blank(s)	Blank(s)	Female	2011	9.1.3 Papillary	Unknown	Not a paired site	Positive histology	739	No	No	No	No	6	1	Blank(s)	Blank(s)	8	One primary only	1	Yes	Radioisotopes (1988+)	No/Unknown	No systemic therapy and/or surgical procedures	Radiation after surgery
1199510	25 years	White	Alive or dead of other cause	Alive or dead due to cancer	93	Alive	Surgery performed	T3(s)	Blank(s)	Blank(s)	N0	Blank(s)	Blank(s)	M0	Blank(s)	Blank(s)	I	Blank(s)	Blank(s)	Male	2010	9.1.3 Papillary	Well differentiated; Grade I	Not a paired site	Positive histology	739	No	No	No	No	0	98	Blank(s)	Blank(s)	90	One primary only	1	Yes	None/Unknown	No/Unknown	No systemic therapy and/or surgical procedures	No radiation and/or cancer-directed surgery
1199539	80 years	White	Alive or dead of other cause	Alive or dead due to cancer	2	Alive	Not recommended	Blank(s)	Blank(s)	T2	Blank(s)	Blank(s)	N0a	Blank(s)	Blank(s)	M0	Blank(s)	Blank(s)	1	Female	2018	9.1.3 Papillary	Blank(s)	Left - origin of primary	Positive histology	739	No	No	No	No	0	98	32	100	Blank(s)	2nd of 2 or more primaries	2	No	None/Unknown	No/Unknown	No systemic therapy and/or surgical procedures	No radiation and/or cancer-directed surgery
1199540	34 years	White	Alive or dead of other cause	Alive or dead due to cancer	96	Alive	Surgery performed	T2(s)	Blank(s)	Blank(s)	N0	Blank(s)	Blank(s)	M0	Blank(s)	Blank(s)	I	Blank(s)	Blank(s)	Female	2010	9.1.3 Papillary	Well differentiated; Grade I	Left - origin of primary	Positive histology	739	No	No	No	No	7	0	Blank(s)	Blank(s)	25	One primary only	1	Yes	Radioisotopes (1988+)	No/Unknown	No systemic therapy and/or surgical procedures	Radiation after surgery
1199564	67 years	White	Alive or dead of other cause	Alive or dead due to cancer	99	Alive	Surgery performed	T2(s)	Blank(s)	Blank(s)	N0	Blank(s)	Blank(s)	M0	Blank(s)	Blank(s)	II	Blank(s)	Blank(s)	Female	2010	9.1.3 Papillary	Unknown	Not a paired site	Positive histology	739	No	No	No	No	0	98	Blank(s)	Blank(s)	25	One primary only	1	Yes	None/Unknown	No/Unknown	No systemic therapy and/or surgical procedures	No radiation and/or cancer-directed surgery
1199598	50 years	White	Alive or dead of other cause	Alive or dead due to cancer	92	Alive	Surgery performed	T4a(m)	Blank(s)	Blank(s)	N1a	Blank(s)	Blank(s)	M0	Blank(s)	Blank(s)	IVA	Blank(s)	Blank(s)	Female	2011	9.1.3 Papillary	Unknown	Not a paired site	Positive histology	739	No	No	No	No	2	1	Blank(s)	Blank(s)	9	One primary only	1	Yes	None/Unknown	No/Unknown	No systemic therapy and/or surgical procedures	No radiation and/or cancer-directed surgery
1199845	51 years	Other (American Indian/AK Native, Asian/Pacific Islander)	Alive or dead of other cause	Alive or dead due to cancer	73	Alive	Surgery performed	T2(m)	Blank(s)	Blank(s)	N1NOS	Blank(s)	Blank(s)	M0	Blank(s)	Blank(s)	UNK Stage	Blank(s)	Blank(s)	Female	2012	9.1.3 Papillary	Unknown	Not a paired site	Positive histology	739	No	No	No	No	42	17	Blank(s)	Blank(s)	40	2nd of 2 or more primaries	2	No	Radioisotopes (1988+)	No/Unknown	Systemic therapy after surgery	Radiation after surgery
1199873	42 years	White	Alive or dead of other cause	Alive or dead due to cancer	88	Alive	Surgery performed	T1a(s)	Blank(s)	Blank(s)	N0	Blank(s)	Blank(s)	M0	Blank(s)	Blank(s)	I	Blank(s)	Blank(s)	Female	2011	9.1.3 Papillary	Well differentiated; Grade I	Not a paired site	Positive histology	739	No	No	No	No	0	98	Blank(s)	Blank(s)	5	One primary only	1	Yes	None/Unknown	No/Unknown	No systemic therapy and/or surgical procedures	No radiation and/or cancer-directed surgery
1199878	42 years	White	Alive or dead of other cause	Alive or dead due to cancer	93	Alive	Surgery performed	T1a(m)	Blank(s)	Blank(s)	N0	Blank(s)	Blank(s)	M0	Blank(s)	Blank(s)	I	Blank(s)	Blank(s)	Female	2010	9.1.3 Papillary	Well differentiated; Grade I	Not a paired site	Positive histology	739	No	No	No	No	5	0	Blank(s)	Blank(s)	10	One primary only	1	Yes	None/Unknown	No/Unknown	Systemic therapy after surgery	No radiation and/or cancer-directed surgery
1199882	36 years	White	Alive or dead of other cause	Alive or dead due to cancer	96	Alive	Surgery performed	T1a(s)	Blank(s)	Blank(s)	N1a	Blank(s)	Blank(s)	M0	Blank(s)	Blank(s)	I	Blank(s)	Blank(s)	Female	2010	9.1.3 Papillary	Well differentiated; Grade I	Not a paired site	Positive histology	739	No	No	No	No	14	2	Blank(s)	Blank(s)	7	One primary only	1	Yes	None/Unknown	No/Unknown	No systemic therapy and/or surgical procedures	No radiation and/or cancer-directed surgery
1199896	54 years	White	Alive or dead of other cause	Alive or dead due to cancer	94	Alive	Surgery performed	T2(m)	Blank(s)	Blank(s)	N0	Blank(s)	Blank(s)	M0	Blank(s)	Blank(s)	II	Blank(s)	Blank(s)	Male	2011	9.1.3 Papillary	Well differentiated; Grade I	Not a paired site	Positive histology	739	No	No	No	No	1	0	Blank(s)	Blank(s)	40	One primary only	1	Yes	Radioisotopes (1988+)	No/Unknown	No systemic therapy and/or surgical procedures	Radiation after surgery
1200138	63 years	White	Alive or dead of other cause	Alive or dead due to cancer	89	Alive	Surgery performed	T1a(s)	Blank(s)	Blank(s)	N0	Blank(s)	Blank(s)	M0	Blank(s)	Blank(s)	I	Blank(s)	Blank(s)	Female	2011	9.1.3 Papillary	Unknown	Not a paired site	Positive histology	739	No	No	No	No	0	98	Blank(s)	Blank(s)	2	One primary only	1	Yes	None/Unknown	No/Unknown	No systemic therapy and/or surgical procedures	No radiation and/or cancer-directed surgery
1200333	65 years	White	Alive or dead of other cause	Alive or dead due to cancer	91	Alive	Surgery performed	T1a(s)	Blank(s)	Blank(s)	N0	Blank(s)	Blank(s)	M0	Blank(s)	Blank(s)	I	Blank(s)	Blank(s)	Female	2011	9.1.3 Papillary	Unknown	Not a paired site	Positive histology	739	No	No	No	No	0	98	Blank(s)	Blank(s)	5	One primary only	1	Yes	None/Unknown	No/Unknown	No systemic therapy and/or surgical procedures	No radiation and/or cancer-directed surgery
1200373	25 years	Other (American Indian/AK Native, Asian/Pacific Islander)	Alive or dead of other cause	Alive or dead due to cancer	92	Alive	Surgery performed	T3(s)	Blank(s)	Blank(s)	N0	Blank(s)	Blank(s)	M0	Blank(s)	Blank(s)	I	Blank(s)	Blank(s)	Female	2011	9.1.3 Papillary	Moderately differentiated; Grade II	Left - origin of primary	Positive histology	739	No	No	No	No	9	0	Blank(s)	Blank(s)	62	One primary only	1	Yes	Radioisotopes (1988+)	No/Unknown	Systemic therapy after surgery	Radiation after surgery
1200415	58 years	White	Alive or dead of other cause	Alive or dead due to cancer	91	Alive	Surgery performed	T1a(m)	Blank(s)	Blank(s)	N0	Blank(s)	Blank(s)	M0	Blank(s)	Blank(s)	I	Blank(s)	Blank(s)	Female	2011	9.1.3 Papillary	Unknown	Not a paired site	Positive histology	739	No	No	No	No	1	0	Blank(s)	Blank(s)	6	One primary only	1	Yes	None/Unknown	No/Unknown	Systemic therapy after surgery	No radiation and/or cancer-directed surgery
1200416	48 years	Other (American Indian/AK Native, Asian/Pacific Islander)	Alive or dead of other cause	Alive or dead due to cancer	92	Alive	Surgery performed	T1b(m)	Blank(s)	Blank(s)	N0	Blank(s)	Blank(s)	M0	Blank(s)	Blank(s)	I	Blank(s)	Blank(s)	Female	2011	9.1.3 Papillary	Unknown	Not a paired site	Positive histology	739	No	No	No	No	0	98	Blank(s)	Blank(s)	11	One primary only	1	Yes	Radioisotopes (1988+)	No/Unknown	Systemic therapy after surgery	Radiation after surgery
1200602	55 years	White	Alive or dead of other cause	Alive or dead due to cancer	88	Alive	Surgery performed	T3(m)	Blank(s)	Blank(s)	N1a	Blank(s)	Blank(s)	M0	Blank(s)	Blank(s)	III	Blank(s)	Blank(s)	Male	2011	9.1.3 Papillary	Unknown	Not a paired site	Positive histology	739	No	No	No	No	31	2	Blank(s)	Blank(s)	12	2nd of 2 or more primaries	2	No	Radioisotopes (1988+)	No/Unknown	No systemic therapy and/or surgical procedures	Radiation after surgery
1200687	24 years	White	Alive or dead of other cause	Alive or dead due to cancer	85	Alive	Surgery performed	T2(m)	Blank(s)	Blank(s)	N0	Blank(s)	Blank(s)	M0	Blank(s)	Blank(s)	I	Blank(s)	Blank(s)	Female	2011	9.1.3 Papillary	Unknown	Left - origin of primary	Positive histology	739	No	No	No	No	15	0	Blank(s)	Blank(s)	28	One primary only	1	Yes	None/Unknown	No/Unknown	No systemic therapy and/or surgical procedures	No radiation and/or cancer-directed surgery
1200827	20 years	Unknown	Alive or dead of other cause	Alive or dead due to cancer	85	Alive	Surgery performed	T3(s)	Blank(s)	Blank(s)	N0	Blank(s)	Blank(s)	M0	Blank(s)	Blank(s)	I	Blank(s)	Blank(s)	Male	2011	9.1.3 Papillary	Unknown	Left - origin of primary	Positive histology	739	No	No	No	No	0	98	Blank(s)	Blank(s)	70	One primary only	1	Yes	None/Unknown	No/Unknown	No systemic therapy and/or surgical procedures	No radiation and/or cancer-directed surgery
1200857	22 years	White	Alive or dead of other cause	Alive or dead due to cancer	93	Alive	Surgery performed	T1b(s)	Blank(s)	Blank(s)	N0	Blank(s)	Blank(s)	M0	Blank(s)	Blank(s)	I	Blank(s)	Blank(s)	Female	2011	9.1.3 Papillary	Well differentiated; Grade I	Not a paired site	Positive histology	739	No	No	No	No	0	98	Blank(s)	Blank(s)	14	One primary only	1	Yes	None/Unknown	No/Unknown	Systemic therapy after surgery	No radiation and/or cancer-directed surgery
1201367	60 years	Other (American Indian/AK Native, Asian/Pacific Islander)	Alive or dead of other cause	Alive or dead due to cancer	28	Alive	Not recommended	Blank(s)	c1A	Blank(s)	Blank(s)	c0	Blank(s)	Blank(s)	c0	Blank(s)	Blank(s)	1	Blank(s)	Female	2016	9.1.3 Papillary	Unknown	Not a paired site	Positive exfoliative cytology, no positive histology	739	No	No	No	No	0	98	7	Blank(s)	Blank(s)	2nd of 2 or more primaries	2	No	None/Unknown	No/Unknown	No systemic therapy and/or surgical procedures	No radiation and/or cancer-directed surgery
1201370	36 years	Other (American Indian/AK Native, Asian/Pacific Islander)	Alive or dead of other cause	Alive or dead due to cancer	91	Alive	Surgery performed	T1b(m)	Blank(s)	Blank(s)	N0	Blank(s)	Blank(s)	M0	Blank(s)	Blank(s)	I	Blank(s)	Blank(s)	Female	2011	9.1.3 Papillary	Well differentiated; Grade I	Not a paired site	Positive histology	739	No	No	No	No	7	0	Blank(s)	Blank(s)	11	One primary only	1	Yes	None/Unknown	No/Unknown	No systemic therapy and/or surgical procedures	No radiation and/or cancer-directed surgery
1201373	19 years	White	Alive or dead of other cause	Alive or dead due to cancer	90	Alive	Surgery performed	T2(m)	Blank(s)	Blank(s)	N1b	Blank(s)	Blank(s)	M0	Blank(s)	Blank(s)	I	Blank(s)	Blank(s)	Female	2011	9.1.3 Papillary	Well differentiated; Grade I	Not a paired site	Positive histology	739	No	No	No	No	24	9	Blank(s)	Blank(s)	28	One primary only	1	Yes	None/Unknown	No/Unknown	Systemic therapy after surgery	No radiation and/or cancer-directed surgery
1201425	34 years	White	Alive or dead of other cause	Alive or dead due to cancer	51	Alive	Surgery performed	TX	Blank(s)	Blank(s)	N0	Blank(s)	Blank(s)	M0	Blank(s)	Blank(s)	I	Blank(s)	Blank(s)	Female	2010	9.1.3 Papillary	Unknown	Not a paired site	Positive exfoliative cytology, no positive histology	739	No	No	No	No	0	98	Blank(s)	Blank(s)	999	One primary only	1	Yes	None/Unknown	No/Unknown	No systemic therapy and/or surgical procedures	No radiation and/or cancer-directed surgery
1201442	49 years	White	Alive or dead of other cause	Alive or dead due to cancer	94	Alive	Surgery performed	T1a(m)	Blank(s)	Blank(s)	N1a	Blank(s)	Blank(s)	M0	Blank(s)	Blank(s)	III	Blank(s)	Blank(s)	Female	2011	9.1.3 Papillary	Well differentiated; Grade I	Not a paired site	Positive histology	739	No	No	No	No	5	2	Blank(s)	Blank(s)	6	One primary only	1	Yes	Radioisotopes (1988+)	No/Unknown	Systemic therapy after surgery	Radiation after surgery
1201523	61 years	White	Alive or dead of other cause	Alive or dead due to cancer	91	Alive	Surgery performed	T3(m)	Blank(s)	Blank(s)	N0	Blank(s)	Blank(s)	M0	Blank(s)	Blank(s)	III	Blank(s)	Blank(s)	Female	2011	9.1.3 Papillary	Unknown	Not a paired site	Positive histology	739	No	No	No	No	0	98	Blank(s)	Blank(s)	6	2nd of 2 or more primaries	2	No	None/Unknown	No/Unknown	Systemic therapy after surgery	No radiation and/or cancer-directed surgery
1201536	58 years	Unknown	Alive or dead of other cause	Alive or dead due to cancer	90	Alive	Surgery performed	T1a(s)	Blank(s)	Blank(s)	N0	Blank(s)	Blank(s)	M0	Blank(s)	Blank(s)	I	Blank(s)	Blank(s)	Female	2011	9.1.3 Papillary	Unknown	Not a paired site	Positive histology	739	No	No	No	No	2	0	Blank(s)	Blank(s)	10	One primary only	1	Yes	None/Unknown	No/Unknown	No systemic therapy and/or surgical procedures	No radiation and/or cancer-directed surgery
1201613	29 years	White	Alive or dead of other cause	Alive or dead due to cancer	88	Alive	Surgery performed	T1b(m)	Blank(s)	Blank(s)	N1b	Blank(s)	Blank(s)	M0	Blank(s)	Blank(s)	I	Blank(s)	Blank(s)	Female	2011	9.1.3 Papillary	Well differentiated; Grade I	Not a paired site	Positive histology	739	No	No	No	No	53	13	Blank(s)	Blank(s)	18	One primary only	1	Yes	Radioisotopes (1988+)	No/Unknown	No systemic therapy and/or surgical procedures	Radiation after surgery
1201834	36 years	Other (American Indian/AK Native, Asian/Pacific Islander)	Alive or dead of other cause	Alive or dead due to cancer	89	Alive	Surgery performed	T1a(s)	Blank(s)	Blank(s)	N0	Blank(s)	Blank(s)	M0	Blank(s)	Blank(s)	I	Blank(s)	Blank(s)	Female	2011	9.1.3 Papillary	Unknown	Not a paired site	Positive histology	739	No	No	No	No	2	0	Blank(s)	Blank(s)	2	One primary only	1	Yes	None/Unknown	No/Unknown	No systemic therapy and/or surgical procedures	No radiation and/or cancer-directed surgery
1201910	34 years	Other (American Indian/AK Native, Asian/Pacific Islander)	Alive or dead of other cause	Alive or dead due to cancer	91	Alive	Surgery performed	T1b(s)	Blank(s)	Blank(s)	N0	Blank(s)	Blank(s)	M0	Blank(s)	Blank(s)	I	Blank(s)	Blank(s)	Male	2011	9.1.3 Papillary	Unknown	Not a paired site	Positive histology	739	No	No	No	No	0	98	Blank(s)	Blank(s)	20	2nd of 2 or more primaries	2	No	None/Unknown	No/Unknown	Systemic therapy after surgery	No radiation and/or cancer-directed surgery
1201938	58 years	White	Alive or dead of other cause	Alive or dead due to cancer	90	Alive	Surgery performed	T2(m)	Blank(s)	Blank(s)	N0	Blank(s)	Blank(s)	M0	Blank(s)	Blank(s)	II	Blank(s)	Blank(s)	Female	2011	9.1.3 Papillary	Unknown	Not a paired site	Positive histology	739	No	No	No	No	0	98	Blank(s)	Blank(s)	25	One primary only	1	Yes	Radioisotopes (1988+)	No/Unknown	Systemic therapy after surgery	Radiation after surgery
1202156	60 years	White	Alive or dead of other cause	Alive or dead due to cancer	93	Alive	Surgery performed	T1b(s)	Blank(s)	Blank(s)	N1b	Blank(s)	Blank(s)	M0	Blank(s)	Blank(s)	IVA	Blank(s)	Blank(s)	Female	2011	9.1.3 Papillary	Unknown	Not a paired site	Positive histology	739	No	No	No	No	42	5	Blank(s)	Blank(s)	15	One primary only	1	Yes	Radioisotopes (1988+)	No/Unknown	Systemic therapy after surgery	Radiation after surgery
1202186	49 years	White	Alive or dead of other cause	Alive or dead due to cancer	97	Alive	Surgery performed	T2(s)	Blank(s)	Blank(s)	N0	Blank(s)	Blank(s)	M0	Blank(s)	Blank(s)	II	Blank(s)	Blank(s)	Female	2010	9.1.3 Papillary	Poorly differentiated; Grade III	Not a paired site	Positive histology	739	No	No	No	No	0	98	Blank(s)	Blank(s)	40	One primary only	1	Yes	None/Unknown	No/Unknown	No systemic therapy and/or surgical procedures	No radiation and/or cancer-directed surgery
1202278	60 years	Other (American Indian/AK Native, Asian/Pacific Islander)	Alive or dead of other cause	Alive or dead due to cancer	91	Alive	Surgery performed	T2(m)	Blank(s)	Blank(s)	N0	Blank(s)	Blank(s)	M0	Blank(s)	Blank(s)	II	Blank(s)	Blank(s)	Female	2011	9.1.3 Papillary	Unknown	Not a paired site	Positive histology	739	No	No	No	No	0	98	Blank(s)	Blank(s)	25	One primary only	1	Yes	Radioisotopes (1988+)	No/Unknown	Systemic therapy after surgery	Radiation after surgery
1202327	85+ years	Other (American Indian/AK Native, Asian/Pacific Islander)	Dead (attributable to this cancer dx)	Alive or dead due to cancer	85	Dead	Surgery performed	T3(m)	Blank(s)	Blank(s)	N0	Blank(s)	Blank(s)	M0	Blank(s)	Blank(s)	III	Blank(s)	Blank(s)	Female	2011	9.1.3 Papillary	Unknown	Not a paired site	Positive histology	739	No	No	No	No	1	0	Blank(s)	Blank(s)	51	One primary only	1	Yes	None/Unknown	No/Unknown	No systemic therapy and/or surgical procedures	No radiation and/or cancer-directed surgery
1202374	19 years	White	Alive or dead of other cause	Alive or dead due to cancer	90	Alive	Surgery performed	T1a(s)	Blank(s)	Blank(s)	N0	Blank(s)	Blank(s)	M0	Blank(s)	Blank(s)	I	Blank(s)	Blank(s)	Female	2011	9.1.3 Papillary	Unknown	Not a paired site	Positive histology	739	No	No	No	No	0	98	Blank(s)	Blank(s)	9	One primary only	1	Yes	None/Unknown	No/Unknown	No systemic therapy and/or surgical procedures	No radiation and/or cancer-directed surgery
1202393	46 years	Black	Alive or dead of other cause	Alive or dead due to cancer	91	Alive	Surgery performed	T2(s)	Blank(s)	Blank(s)	N1NOS	Blank(s)	Blank(s)	M0	Blank(s)	Blank(s)	UNK Stage	Blank(s)	Blank(s)	Male	2011	9.1.3 Papillary	Unknown	Not a paired site	Positive histology	739	No	No	No	No	7	1	Blank(s)	Blank(s)	23	One primary only	1	Yes	None/Unknown	No/Unknown	No systemic therapy and/or surgical procedures	No radiation and/or cancer-directed surgery
1202478	29 years	White	Alive or dead of other cause	Alive or dead due to cancer	94	Alive	Surgery performed	T1a(s)	Blank(s)	Blank(s)	N0	Blank(s)	Blank(s)	M0	Blank(s)	Blank(s)	I	Blank(s)	Blank(s)	Female	2011	9.1.3 Papillary	Well differentiated; Grade I	Not a paired site	Positive histology	739	No	No	No	No	0	98	Blank(s)	Blank(s)	9	One primary only	1	Yes	None/Unknown	No/Unknown	Systemic therapy after surgery	No radiation and/or cancer-directed surgery
1202543	49 years	White	Alive or dead of other cause	Alive or dead due to cancer	85	Alive	Surgery performed	T1a(s)	Blank(s)	Blank(s)	N0	Blank(s)	Blank(s)	M0	Blank(s)	Blank(s)	I	Blank(s)	Blank(s)	Female	2011	9.1.3 Papillary	Unknown	Not a paired site	Positive histology	739	No	No	No	No	0	98	Blank(s)	Blank(s)	1	2nd of 2 or more primaries	2	No	None/Unknown	No/Unknown	No systemic therapy and/or surgical procedures	No radiation and/or cancer-directed surgery
1202544	57 years	White	Alive or dead of other cause	Alive or dead due to cancer	83	Alive	Surgery performed	T1a(m)	Blank(s)	Blank(s)	N0	Blank(s)	Blank(s)	M0	Blank(s)	Blank(s)	I	Blank(s)	Blank(s)	Female	2011	9.1.3 Papillary	Unknown	Not a paired site	Positive histology	739	No	No	No	No	1	0	Blank(s)	Blank(s)	6	One primary only	1	Yes	None/Unknown	No/Unknown	No systemic therapy and/or surgical procedures	No radiation and/or cancer-directed surgery
1202598	58 years	White	Alive or dead of other cause	Alive or dead due to cancer	90	Alive	Surgery performed	T3(s)	Blank(s)	Blank(s)	N0	Blank(s)	Blank(s)	M0	Blank(s)	Blank(s)	III	Blank(s)	Blank(s)	Female	2011	9.1.3 Papillary	Unknown	Not a paired site	Positive histology	739	No	No	No	No	98	0	Blank(s)	Blank(s)	10	One primary only	1	Yes	Radioisotopes (1988+)	No/Unknown	No systemic therapy and/or surgical procedures	Radiation after surgery
1202660	74 years	White	Dead (attributable to this cancer dx)	Alive or dead due to cancer	90	Dead	Surgery performed	T3(m)	Blank(s)	Blank(s)	N1b	Blank(s)	Blank(s)	M1	Blank(s)	Blank(s)	IVC	Blank(s)	Blank(s)	Female	2011	9.1.3 Papillary	Unknown	Not a paired site	Positive histology	739	No	No	No	Yes	2	2	Blank(s)	Blank(s)	25	One primary only	1	Yes	Radioisotopes (1988+)	No/Unknown	Systemic therapy after surgery	Radiation after surgery
1203063	83 years	White	Alive or dead of other cause	Dead (attributable to causes other than this cancer dx)	72	Dead	Surgery performed	T1a(s)	Blank(s)	Blank(s)	N0	Blank(s)	Blank(s)	M0	Blank(s)	Blank(s)	I	Blank(s)	Blank(s)	Male	2011	9.1.3 Papillary	Well differentiated; Grade I	Not a paired site	Positive histology	739	No	No	No	No	2	0	Blank(s)	Blank(s)	1	2nd of 2 or more primaries	3	No	None/Unknown	No/Unknown	No systemic therapy and/or surgical procedures	No radiation and/or cancer-directed surgery
1203391	59 years	White	Alive or dead of other cause	Alive or dead due to cancer	66	Alive	Surgery performed	T1b(s)	Blank(s)	Blank(s)	N0	Blank(s)	Blank(s)	M0	Blank(s)	Blank(s)	I	Blank(s)	Blank(s)	Female	2011	9.1.3 Papillary	Well differentiated; Grade I	Not a paired site	Positive histology	739	No	No	No	No	1	0	Blank(s)	Blank(s)	11	One primary only	1	Yes	None/Unknown	No/Unknown	Systemic therapy after surgery	No radiation and/or cancer-directed surgery
1203394	76 years	Other (American Indian/AK Native, Asian/Pacific Islander)	Alive or dead of other cause	Alive or dead due to cancer	92	Alive	Surgery performed	T1b(s)	Blank(s)	Blank(s)	N1NOS	Blank(s)	Blank(s)	M0	Blank(s)	Blank(s)	UNK Stage	Blank(s)	Blank(s)	Male	2011	9.1.3 Papillary	Unknown	Not a paired site	Positive histology	739	No	No	No	No	5	3	Blank(s)	Blank(s)	12	1st of 2 or more primaries	2	Yes	Radioisotopes (1988+)	No/Unknown	Systemic therapy after surgery	Radiation after surgery
1203430	65 years	White	Alive or dead of other cause	Alive or dead due to cancer	92	Alive	Surgery performed	T1b(s)	Blank(s)	Blank(s)	N1b	Blank(s)	Blank(s)	M0	Blank(s)	Blank(s)	IVA	Blank(s)	Blank(s)	Female	2011	9.1.3 Papillary	Unknown	Left - origin of primary	Positive histology	739	No	No	No	No	5	4	Blank(s)	Blank(s)	15	One primary only	1	Yes	Radioisotopes (1988+)	No/Unknown	Systemic therapy after surgery	Radiation after surgery
1203442	39 years	Other (American Indian/AK Native, Asian/Pacific Islander)	Alive or dead of other cause	Alive or dead due to cancer	92	Alive	Surgery performed	T1b(m)	Blank(s)	Blank(s)	N0	Blank(s)	Blank(s)	M0	Blank(s)	Blank(s)	I	Blank(s)	Blank(s)	Female	2011	9.1.3 Papillary	Well differentiated; Grade I	Not a paired site	Positive histology	739	No	No	No	No	4	0	Blank(s)	Blank(s)	20	One primary only	1	Yes	Radioisotopes (1988+)	No/Unknown	Systemic therapy after surgery	Radiation after surgery
1203446	39 years	Other (American Indian/AK Native, Asian/Pacific Islander)	Alive or dead of other cause	Alive or dead due to cancer	51	Alive	Surgery performed	T3(m)	Blank(s)	Blank(s)	N1NOS	Blank(s)	Blank(s)	M0	Blank(s)	Blank(s)	I	Blank(s)	Blank(s)	Female	2011	9.1.3 Papillary	Unknown	Not a paired site	Positive histology	739	No	No	No	No	9	6	Blank(s)	Blank(s)	22	One primary only	1	Yes	Radioisotopes (1988+)	No/Unknown	No systemic therapy and/or surgical procedures	Radiation after surgery
1203536	69 years	White	Alive or dead of other cause	Alive or dead due to cancer	89	Alive	Surgery performed	T1a(s)	Blank(s)	Blank(s)	N0	Blank(s)	Blank(s)	M0	Blank(s)	Blank(s)	I	Blank(s)	Blank(s)	Female	2011	9.1.3 Papillary	Well differentiated; Grade I	Right - origin of primary	Positive histology	739	No	No	No	No	0	98	Blank(s)	Blank(s)	8	1st of 2 or more primaries	4	Yes	None/Unknown	No/Unknown	Systemic therapy after surgery	No radiation and/or cancer-directed surgery
1203612	30 years	White	Alive or dead of other cause	Alive or dead due to cancer	89	Alive	Surgery performed	T1a(s)	Blank(s)	Blank(s)	N0	Blank(s)	Blank(s)	M0	Blank(s)	Blank(s)	I	Blank(s)	Blank(s)	Male	2011	9.1.3 Papillary	Unknown	Left - origin of primary	Positive histology	739	No	No	No	No	0	98	Blank(s)	Blank(s)	6	One primary only	1	Yes	None/Unknown	No/Unknown	No systemic therapy and/or surgical procedures	No radiation and/or cancer-directed surgery
1203684	65 years	White	Alive or dead of other cause	Alive or dead due to cancer	91	Alive	Not recommended	T1b(m)	Blank(s)	Blank(s)	NX	Blank(s)	Blank(s)	M0	Blank(s)	Blank(s)	UNK Stage	Blank(s)	Blank(s)	Female	2011	9.1.3 Papillary	Unknown	Not a paired site	Positive exfoliative cytology, no positive histology	739	No	No	No	No	0	98	Blank(s)	Blank(s)	13	One primary only	1	Yes	None/Unknown	No/Unknown	No systemic therapy and/or surgical procedures	No radiation and/or cancer-directed surgery
1203730	55 years	Other (American Indian/AK Native, Asian/Pacific Islander)	Alive or dead of other cause	Alive or dead due to cancer	97	Alive	Not recommended	T1a(s)	Blank(s)	Blank(s)	N1b	Blank(s)	Blank(s)	M0	Blank(s)	Blank(s)	IVA	Blank(s)	Blank(s)	Female	2010	9.1.3 Papillary	Unknown	Not a paired site	Positive exfoliative cytology, no positive histology	739	No	No	No	No	0	98	Blank(s)	Blank(s)	7	One primary only	1	Yes	None/Unknown	No/Unknown	No systemic therapy and/or surgical procedures	No radiation and/or cancer-directed surgery
1203737	51 years	White	Alive or dead of other cause	Alive or dead due to cancer	92	Alive	Surgery performed	T2(s)	Blank(s)	Blank(s)	N1NOS	Blank(s)	Blank(s)	M0	Blank(s)	Blank(s)	UNK Stage	Blank(s)	Blank(s)	Female	2011	9.1.3 Papillary	Well differentiated; Grade I	Not a paired site	Positive histology	739	No	No	No	No	11	1	Blank(s)	Blank(s)	30	One primary only	1	Yes	Radioisotopes (1988+)	No/Unknown	Systemic therapy after surgery	Radiation after surgery
1204206	14 years	Other (American Indian/AK Native, Asian/Pacific Islander)	Alive or dead of other cause	Alive or dead due to cancer	89	Alive	Surgery performed	T2(s)	Blank(s)	Blank(s)	N1a	Blank(s)	Blank(s)	M0	Blank(s)	Blank(s)	I	Blank(s)	Blank(s)	Female	2011	9.1.3 Papillary	Unknown	Left - origin of primary	Positive histology	739	No	No	No	No	36	15	Blank(s)	Blank(s)	35	One primary only	1	Yes	None/Unknown	No/Unknown	No systemic therapy and/or surgical procedures	No radiation and/or cancer-directed surgery
1204276	29 years	Unknown	Alive or dead of other cause	Alive or dead due to cancer	88	Alive	Surgery performed	T2(m)	Blank(s)	Blank(s)	N1a	Blank(s)	Blank(s)	M0	Blank(s)	Blank(s)	I	Blank(s)	Blank(s)	Female	2011	9.1.3 Papillary	Unknown	Not a paired site	Positive histology	739	No	No	No	No	21	6	Blank(s)	Blank(s)	25	One primary only	1	Yes	Radioisotopes (1988+)	No/Unknown	No systemic therapy and/or surgical procedures	Radiation after surgery
1204419	38 years	Other (American Indian/AK Native, Asian/Pacific Islander)	Alive or dead of other cause	Alive or dead due to cancer	90	Alive	Surgery performed	T1b(s)	Blank(s)	Blank(s)	N1a	Blank(s)	Blank(s)	M0	Blank(s)	Blank(s)	I	Blank(s)	Blank(s)	Female	2011	9.1.3 Papillary	Unknown	Not a paired site	Positive histology	739	No	No	No	No	14	2	Blank(s)	Blank(s)	13	One primary only	1	Yes	Radioisotopes (1988+)	No/Unknown	Systemic therapy after surgery	Radiation after surgery
1204447	37 years	White	Alive or dead of other cause	Alive or dead due to cancer	90	Alive	Surgery performed	T1b(s)	Blank(s)	Blank(s)	N0	Blank(s)	Blank(s)	M0	Blank(s)	Blank(s)	I	Blank(s)	Blank(s)	Male	2011	9.1.3 Papillary	Unknown	Not a paired site	Positive histology	739	No	No	No	No	2	0	Blank(s)	Blank(s)	11	One primary only	1	Yes	None/Unknown	No/Unknown	No systemic therapy and/or surgical procedures	No radiation and/or cancer-directed surgery
1204485	83 years	White	Alive or dead of other cause	Alive or dead due to cancer	92	Alive	Surgery performed	T3(s)	Blank(s)	Blank(s)	N0	Blank(s)	Blank(s)	M0	Blank(s)	Blank(s)	III	Blank(s)	Blank(s)	Male	2011	9.1.3 Papillary	Unknown	Not a paired site	Positive histology	739	No	No	No	No	0	98	Blank(s)	Blank(s)	65	One primary only	1	Yes	Radioisotopes (1988+)	No/Unknown	Systemic therapy after surgery	Radiation after surgery
1204638	68 years	White	Alive or dead of other cause	Alive or dead due to cancer	90	Alive	Surgery performed	T1b(s)	Blank(s)	Blank(s)	N0	Blank(s)	Blank(s)	M0	Blank(s)	Blank(s)	I	Blank(s)	Blank(s)	Female	2011	9.1.3 Papillary	Unknown	Not a paired site	Positive histology	739	No	No	No	No	0	98	Blank(s)	Blank(s)	15	One primary only	1	Yes	Radioisotopes (1988+)	No/Unknown	Systemic therapy after surgery	Radiation after surgery
1204728	62 years	White	Alive or dead of other cause	Alive or dead due to cancer	91	Alive	Surgery performed	T3(m)	Blank(s)	Blank(s)	N0	Blank(s)	Blank(s)	M1	Blank(s)	Blank(s)	IVC	Blank(s)	Blank(s)	Male	2011	9.1.3 Papillary	Unknown	Not a paired site	Positive histology	739	No	No	No	Yes	0	98	Blank(s)	Blank(s)	13	One primary only	1	Yes	Radioisotopes (1988+)	No/Unknown	Systemic therapy after surgery	Radiation after surgery
1204729	25 years	White	Alive or dead of other cause	Alive or dead due to cancer	93	Alive	Surgery performed	T2(s)	Blank(s)	Blank(s)	N0	Blank(s)	Blank(s)	M0	Blank(s)	Blank(s)	I	Blank(s)	Blank(s)	Female	2011	9.1.3 Papillary	Unknown	Not a paired site	Positive histology	739	No	No	No	No	0	98	Blank(s)	Blank(s)	22	One primary only	1	Yes	Radioisotopes (1988+)	No/Unknown	No systemic therapy and/or surgical procedures	Radiation after surgery
1204733	27 years	White	Alive or dead of other cause	Alive or dead due to cancer	94	Alive	Surgery performed	T3(m)	Blank(s)	Blank(s)	N1b	Blank(s)	Blank(s)	M0	Blank(s)	Blank(s)	I	Blank(s)	Blank(s)	Female	2011	9.1.3 Papillary	Well differentiated; Grade I	Not a paired site	Positive histology	739	No	No	No	No	38	25	Blank(s)	Blank(s)	24	One primary only	1	Yes	Radioisotopes (1988+)	No/Unknown	Systemic therapy both before and after surgery	Radiation after surgery
1204906	53 years	Other (American Indian/AK Native, Asian/Pacific Islander)	Alive or dead of other cause	Alive or dead due to cancer	90	Alive	Surgery performed	T1a(s)	Blank(s)	Blank(s)	N1b	Blank(s)	Blank(s)	M0	Blank(s)	Blank(s)	IVA	Blank(s)	Blank(s)	Female	2011	9.1.3 Papillary	Well differentiated; Grade I	Left - origin of primary	Positive histology	739	No	No	No	No	0	98	Blank(s)	Blank(s)	10	1st of 2 or more primaries	2	Yes	Radioisotopes (1988+)	No/Unknown	Systemic therapy after surgery	Radiation after surgery
1205174	38 years	White	Alive or dead of other cause	Alive or dead due to cancer	89	Alive	Surgery performed	T1b(m)	Blank(s)	Blank(s)	N0	Blank(s)	Blank(s)	M0	Blank(s)	Blank(s)	I	Blank(s)	Blank(s)	Female	2011	9.1.3 Papillary	Unknown	Not a paired site	Positive histology	739	No	No	No	No	2	0	Blank(s)	Blank(s)	12	1st of 2 or more primaries	2	Yes	None/Unknown	No/Unknown	Systemic therapy after surgery	No radiation and/or cancer-directed surgery
1205185	26 years	White	Alive or dead of other cause	Alive or dead due to cancer	92	Alive	Surgery performed	T3(s)	Blank(s)	Blank(s)	N1a	Blank(s)	Blank(s)	M0	Blank(s)	Blank(s)	I	Blank(s)	Blank(s)	Female	2011	9.1.3 Papillary	Unknown	Not a paired site	Positive histology	739	No	No	No	No	3	3	Blank(s)	Blank(s)	13	One primary only	1	Yes	Radioisotopes (1988+)	No/Unknown	No systemic therapy and/or surgical procedures	Radiation after surgery
1205193	28 years	White	Alive or dead of other cause	Alive or dead due to cancer	91	Alive	Surgery performed	T1b(m)	Blank(s)	Blank(s)	N1NOS	Blank(s)	Blank(s)	M0	Blank(s)	Blank(s)	I	Blank(s)	Blank(s)	Female	2011	9.1.3 Papillary	Unknown	Not a paired site	Positive histology	739	No	No	No	No	28	2	Blank(s)	Blank(s)	11	One primary only	1	Yes	Radioisotopes (1988+)	No/Unknown	No systemic therapy and/or surgical procedures	Radiation after surgery
1205225	45 years	White	Alive or dead of other cause	Alive or dead due to cancer	91	Alive	Surgery performed	T1b(s)	Blank(s)	Blank(s)	N0	Blank(s)	Blank(s)	M0	Blank(s)	Blank(s)	I	Blank(s)	Blank(s)	Male	2011	9.1.3 Papillary	Unknown	Not a paired site	Positive histology	739	No	No	No	No	3	0	Blank(s)	Blank(s)	16	One primary only	1	Yes	None/Unknown	No/Unknown	Systemic therapy before surgery	No radiation and/or cancer-directed surgery
1205359	37 years	Other (American Indian/AK Native, Asian/Pacific Islander)	Alive or dead of other cause	Alive or dead due to cancer	90	Alive	Surgery performed	T3(m)	Blank(s)	Blank(s)	N1a	Blank(s)	Blank(s)	M0	Blank(s)	Blank(s)	I	Blank(s)	Blank(s)	Male	2011	9.1.3 Papillary	Unknown	Not a paired site	Positive histology	739	No	No	No	No	3	3	Blank(s)	Blank(s)	20	One primary only	1	Yes	Radioisotopes (1988+)	No/Unknown	Systemic therapy after surgery	Radiation after surgery
1205571	36 years	White	Alive or dead of other cause	Alive or dead due to cancer	90	Alive	Surgery performed	T1b(s)	Blank(s)	Blank(s)	N1a	Blank(s)	Blank(s)	M0	Blank(s)	Blank(s)	I	Blank(s)	Blank(s)	Male	2011	9.1.3 Papillary	Unknown	Not a paired site	Positive histology	739	No	No	No	No	2	2	Blank(s)	Blank(s)	16	One primary only	1	Yes	Radioisotopes (1988+)	No/Unknown	Systemic therapy after surgery	Radiation after surgery
1205897	54 years	White	Alive or dead of other cause	Alive or dead due to cancer	100	Alive	Surgery performed	T3(s)	Blank(s)	Blank(s)	N0	Blank(s)	Blank(s)	M0	Blank(s)	Blank(s)	III	Blank(s)	Blank(s)	Female	2010	9.1.3 Papillary	Unknown	Not a paired site	Positive histology	739	No	No	No	No	0	98	Blank(s)	Blank(s)	15	One primary only	1	Yes	Radioisotopes (1988+)	No/Unknown	No systemic therapy and/or surgical procedures	Radiation after surgery
1205935	64 years	Other (American Indian/AK Native, Asian/Pacific Islander)	Alive or dead of other cause	Alive or dead due to cancer	101	Alive	Surgery performed	T1a(s)	Blank(s)	Blank(s)	N0	Blank(s)	Blank(s)	M0	Blank(s)	Blank(s)	I	Blank(s)	Blank(s)	Female	2010	9.1.3 Papillary	Unknown	Not a paired site	Positive histology	739	No	No	No	No	0	98	Blank(s)	Blank(s)	3	One primary only	1	Yes	None/Unknown	No/Unknown	No systemic therapy and/or surgical procedures	No radiation and/or cancer-directed surgery
1205959	71 years	White	Alive or dead of other cause	Alive or dead due to cancer	66	Alive	Surgery performed	T1b(m)	Blank(s)	Blank(s)	N0	Blank(s)	Blank(s)	M0	Blank(s)	Blank(s)	I	Blank(s)	Blank(s)	Male	2013	9.1.3 Papillary	Moderately differentiated; Grade II	Not a paired site	Positive histology	739	No	No	No	No	1	0	Blank(s)	Blank(s)	20	2nd of 2 or more primaries	2	No	Radioisotopes (1988+)	No/Unknown	Systemic therapy after surgery	Radiation after surgery
1205969	61 years	Other (American Indian/AK Native, Asian/Pacific Islander)	Alive or dead of other cause	Alive or dead due to cancer	88	Alive	Surgery performed	T1a(m)	Blank(s)	Blank(s)	N0	Blank(s)	Blank(s)	M0	Blank(s)	Blank(s)	I	Blank(s)	Blank(s)	Female	2011	9.1.3 Papillary	Well differentiated; Grade I	Left - origin of primary	Positive histology	739	No	No	No	No	0	98	Blank(s)	Blank(s)	6	One primary only	1	Yes	Radioisotopes (1988+)	No/Unknown	Systemic therapy after surgery	Radiation after surgery
1205990	84 years	White	Alive or dead of other cause	Alive or dead due to cancer	89	Alive	Surgery performed	T3(m)	Blank(s)	Blank(s)	N0	Blank(s)	Blank(s)	M0	Blank(s)	Blank(s)	III	Blank(s)	Blank(s)	Female	2011	9.1.3 Papillary	Well differentiated; Grade I	Not a paired site	Positive histology	739	No	No	No	No	1	0	Blank(s)	Blank(s)	20	1st of 2 or more primaries	2	Yes	None/Unknown	No/Unknown	No systemic therapy and/or surgical procedures	No radiation and/or cancer-directed surgery
1206056	85+ years	White	Alive or dead of other cause	Dead (attributable to causes other than this cancer dx)	Unknown	Dead	Unknown; death certificate; or autopsy only (2003+)	T1a(s)	Blank(s)	Blank(s)	N0	Blank(s)	Blank(s)	M0	Blank(s)	Blank(s)	I	Blank(s)	Blank(s)	Female	2011	9.1.3 Papillary	Unknown	Not a paired site	Positive histology	739	No	No	No	No	0	98	Blank(s)	Blank(s)	4	One primary only	1	Yes	None/Unknown	No/Unknown	No systemic therapy and/or surgical procedures	No radiation and/or cancer-directed surgery
1206058	52 years	White	Alive or dead of other cause	Alive or dead due to cancer	90	Alive	Surgery performed	T1a(s)	Blank(s)	Blank(s)	N0	Blank(s)	Blank(s)	M0	Blank(s)	Blank(s)	I	Blank(s)	Blank(s)	Female	2011	9.1.3 Papillary	Moderately differentiated; Grade II	Not a paired site	Positive histology	739	No	No	No	No	10	0	Blank(s)	Blank(s)	4	One primary only	1	Yes	None/Unknown	No/Unknown	No systemic therapy and/or surgical procedures	No radiation and/or cancer-directed surgery
1206063	66 years	White	Alive or dead of other cause	Alive or dead due to cancer	81	Alive	Surgery performed	T3(m)	Blank(s)	Blank(s)	N1a	Blank(s)	Blank(s)	M0	Blank(s)	Blank(s)	III	Blank(s)	Blank(s)	Male	2011	9.1.3 Papillary	Moderately differentiated; Grade II	Not a paired site	Positive histology	739	No	No	No	No	14	13	Blank(s)	Blank(s)	38	One primary only	1	Yes	None/Unknown	No/Unknown	No systemic therapy and/or surgical procedures	No radiation and/or cancer-directed surgery
1206174	54 years	Other (American Indian/AK Native, Asian/Pacific Islander)	Alive or dead of other cause	Alive or dead due to cancer	93	Alive	Surgery performed	T1a(s)	Blank(s)	Blank(s)	N0	Blank(s)	Blank(s)	M0	Blank(s)	Blank(s)	I	Blank(s)	Blank(s)	Female	2011	9.1.3 Papillary	Unknown	Not a paired site	Positive histology	739	No	No	No	No	0	98	Blank(s)	Blank(s)	8	1st of 2 or more primaries	2	Yes	None/Unknown	No/Unknown	Systemic therapy after surgery	No radiation and/or cancer-directed surgery
1206180	48 years	White	Alive or dead of other cause	Alive or dead due to cancer	15	Alive	Surgery performed	T1a(m)	Blank(s)	Blank(s)	N0	Blank(s)	Blank(s)	M0	Blank(s)	Blank(s)	I	Blank(s)	Blank(s)	Female	2011	9.1.3 Papillary	Unknown	Not a paired site	Positive histology	739	No	No	No	No	0	98	Blank(s)	Blank(s)	9	One primary only	1	Yes	None/Unknown	No/Unknown	No systemic therapy and/or surgical procedures	No radiation and/or cancer-directed surgery
1206279	61 years	White	Alive or dead of other cause	Alive or dead due to cancer	92	Alive	Surgery performed	T1b(m)	Blank(s)	Blank(s)	N0	Blank(s)	Blank(s)	M0	Blank(s)	Blank(s)	I	Blank(s)	Blank(s)	Female	2011	9.1.3 Papillary	Well differentiated; Grade I	Not a paired site	Positive histology	739	No	No	No	No	0	98	Blank(s)	Blank(s)	12	1st of 2 or more primaries	1	Yes	Radioisotopes (1988+)	No/Unknown	Systemic therapy after surgery	Radiation after surgery
1206342	26 years	White	Alive or dead of other cause	Alive or dead due to cancer	102	Alive	Surgery performed	T1a(s)	Blank(s)	Blank(s)	N0	Blank(s)	Blank(s)	M0	Blank(s)	Blank(s)	I	Blank(s)	Blank(s)	Male	2010	9.1.3 Papillary	Unknown	Not a paired site	Positive histology	739	No	No	No	No	0	98	Blank(s)	Blank(s)	1	One primary only	1	Yes	None/Unknown	No/Unknown	No systemic therapy and/or surgical procedures	No radiation and/or cancer-directed surgery
1206373	34 years	White	Alive or dead of other cause	Alive or dead due to cancer	93	Alive	Surgery performed	T1b(m)	Blank(s)	Blank(s)	N1a	Blank(s)	Blank(s)	M0	Blank(s)	Blank(s)	I	Blank(s)	Blank(s)	Female	2011	9.1.3 Papillary	Well differentiated; Grade I	Not a paired site	Positive histology	739	No	No	No	No	11	4	Blank(s)	Blank(s)	14	One primary only	1	Yes	Radioisotopes (1988+)	No/Unknown	Systemic therapy after surgery	Radiation after surgery
1206389	34 years	Other (American Indian/AK Native, Asian/Pacific Islander)	Alive or dead of other cause	Alive or dead due to cancer	27	Alive	Surgery performed	T2(s)	Blank(s)	Blank(s)	N0	Blank(s)	Blank(s)	M0	Blank(s)	Blank(s)	I	Blank(s)	Blank(s)	Female	2011	9.1.3 Papillary	Well differentiated; Grade I	Not a paired site	Positive histology	739	No	No	No	No	1	0	Blank(s)	Blank(s)	31	One primary only	1	Yes	Radioisotopes (1988+)	No/Unknown	Systemic therapy after surgery	Radiation after surgery
1206469	38 years	White	Alive or dead of other cause	Alive or dead due to cancer	92	Alive	Surgery performed	T1b(m)	Blank(s)	Blank(s)	N1b	Blank(s)	Blank(s)	M0	Blank(s)	Blank(s)	I	Blank(s)	Blank(s)	Male	2011	9.1.3 Papillary	Well differentiated; Grade I	Not a paired site	Positive histology	739	No	No	No	No	34	9	Blank(s)	Blank(s)	18	1st of 2 or more primaries	2	Yes	Radioisotopes (1988+)	No/Unknown	No systemic therapy and/or surgical procedures	Radiation after surgery
1206471	59 years	White	Alive or dead of other cause	Alive or dead due to cancer	92	Alive	Surgery performed	T3(s)	Blank(s)	Blank(s)	N0	Blank(s)	Blank(s)	M0	Blank(s)	Blank(s)	III	Blank(s)	Blank(s)	Female	2011	9.1.3 Papillary	Unknown	Not a paired site	Positive histology	739	No	No	No	No	0	98	Blank(s)	Blank(s)	8	One primary only	1	Yes	None/Unknown	No/Unknown	No systemic therapy and/or surgical procedures	No radiation and/or cancer-directed surgery
1206561	69 years	Other (American Indian/AK Native, Asian/Pacific Islander)	Alive or dead of other cause	Alive or dead due to cancer	72	Alive	Surgery performed	T2(s)	Blank(s)	Blank(s)	N0	Blank(s)	Blank(s)	M0	Blank(s)	Blank(s)	II	Blank(s)	Blank(s)	Female	2011	9.1.3 Papillary	Well differentiated; Grade I	Not a paired site	Positive histology	739	No	No	No	No	1	0	Blank(s)	Blank(s)	29	One primary only	1	Yes	Radioisotopes (1988+)	No/Unknown	No systemic therapy and/or surgical procedures	Radiation after surgery
1206629	58 years	Black	Alive or dead of other cause	Alive or dead due to cancer	94	Alive	Surgery performed	T1a(m)	Blank(s)	Blank(s)	N1a	Blank(s)	Blank(s)	M0	Blank(s)	Blank(s)	III	Blank(s)	Blank(s)	Female	2011	9.1.3 Papillary	Unknown	Not a paired site	Positive exfoliative cytology, no positive histology	739	No	No	No	No	2	2	Blank(s)	Blank(s)	10	One primary only	1	Yes	Radioisotopes (1988+)	No/Unknown	Systemic therapy after surgery	Radiation after surgery
1206675	40 years	White	Alive or dead of other cause	Alive or dead due to cancer	93	Alive	Surgery performed	T4b(s)	Blank(s)	Blank(s)	N0	Blank(s)	Blank(s)	M0	Blank(s)	Blank(s)	I	Blank(s)	Blank(s)	Male	2011	9.1.3 Papillary	Unknown	Left - origin of primary	Positive histology	739	No	No	No	No	10	0	Blank(s)	Blank(s)	22	One primary only	1	Yes	Radioisotopes (1988+)	No/Unknown	No systemic therapy and/or surgical procedures	Radiation after surgery
1206680	41 years	Other (American Indian/AK Native, Asian/Pacific Islander)	Alive or dead of other cause	Alive or dead due to cancer	93	Alive	Surgery performed	T3(m)	Blank(s)	Blank(s)	N0	Blank(s)	Blank(s)	M0	Blank(s)	Blank(s)	I	Blank(s)	Blank(s)	Female	2011	9.1.3 Papillary	Unknown	Not a paired site	Positive histology	739	No	No	No	No	0	98	Blank(s)	Blank(s)	16	One primary only	1	Yes	Radioisotopes (1988+)	No/Unknown	Systemic therapy after surgery	Radiation after surgery
1206711	51 years	White	Alive or dead of other cause	Alive or dead due to cancer	59	Alive	Surgery performed	T3(s)	Blank(s)	Blank(s)	N0	Blank(s)	Blank(s)	M0	Blank(s)	Blank(s)	III	Blank(s)	Blank(s)	Female	2010	9.1.3 Papillary	Unknown	Not a paired site	Positive histology	739	No	No	No	No	0	98	Blank(s)	Blank(s)	120	One primary only	1	Yes	None/Unknown	No/Unknown	No systemic therapy and/or surgical procedures	No radiation and/or cancer-directed surgery
1206960	66 years	White	Alive or dead of other cause	Alive or dead due to cancer	88	Alive	Surgery performed	T1a(m)	Blank(s)	Blank(s)	N0	Blank(s)	Blank(s)	M0	Blank(s)	Blank(s)	I	Blank(s)	Blank(s)	Female	2011	9.1.3 Papillary	Well differentiated; Grade I	Not a paired site	Positive histology	739	No	No	No	No	1	0	Blank(s)	Blank(s)	7	One primary only	1	Yes	None/Unknown	No/Unknown	Systemic therapy after surgery	No radiation and/or cancer-directed surgery
1206969	45 years	White	Alive or dead of other cause	Alive or dead due to cancer	103	Alive	Surgery performed	T1a(m)	Blank(s)	Blank(s)	N0	Blank(s)	Blank(s)	M0	Blank(s)	Blank(s)	I	Blank(s)	Blank(s)	Female	2010	9.1.3 Papillary	Unknown	Not a paired site	Positive histology	739	No	No	No	No	0	98	Blank(s)	Blank(s)	4	One primary only	1	Yes	None/Unknown	No/Unknown	No systemic therapy and/or surgical procedures	No radiation and/or cancer-directed surgery
1206971	58 years	White	Alive or dead of other cause	Alive or dead due to cancer	107	Alive	Surgery performed	T3(s)	Blank(s)	Blank(s)	N1a	Blank(s)	Blank(s)	M0	Blank(s)	Blank(s)	III	Blank(s)	Blank(s)	Female	2010	9.1.3 Papillary	Unknown	Not a paired site	Positive histology	739	No	No	No	No	1	1	Blank(s)	Blank(s)	12	One primary only	1	Yes	None/Unknown	No/Unknown	No systemic therapy and/or surgical procedures	No radiation and/or cancer-directed surgery
1206989	55 years	White	Alive or dead of other cause	Alive or dead due to cancer	107	Alive	Surgery performed	T1a(s)	Blank(s)	Blank(s)	N0	Blank(s)	Blank(s)	M0	Blank(s)	Blank(s)	I	Blank(s)	Blank(s)	Female	2010	9.1.3 Papillary	Unknown	Not a paired site	Positive histology	739	No	No	No	No	0	98	Blank(s)	Blank(s)	3	One primary only	1	Yes	None/Unknown	No/Unknown	Systemic therapy after surgery	No radiation and/or cancer-directed surgery
1207018	26 years	White	Alive or dead of other cause	Alive or dead due to cancer	91	Alive	Not recommended	T2(s)	Blank(s)	Blank(s)	N0	Blank(s)	Blank(s)	M0	Blank(s)	Blank(s)	I	Blank(s)	Blank(s)	Male	2010	9.1.3 Papillary	Unknown	Not a paired site	Positive exfoliative cytology, no positive histology	739	No	No	No	No	0	98	Blank(s)	Blank(s)	33	One primary only	1	Yes	None/Unknown	No/Unknown	No systemic therapy and/or surgical procedures	No radiation and/or cancer-directed surgery
1207064	42 years	Other (American Indian/AK Native, Asian/Pacific Islander)	Alive or dead of other cause	Alive or dead due to cancer	92	Alive	Surgery performed	T1b(m)	Blank(s)	Blank(s)	N0	Blank(s)	Blank(s)	M0	Blank(s)	Blank(s)	I	Blank(s)	Blank(s)	Female	2011	9.1.3 Papillary	Well differentiated; Grade I	Not a paired site	Positive histology	739	No	No	No	No	10	0	Blank(s)	Blank(s)	15	One primary only	1	Yes	None/Unknown	No/Unknown	No systemic therapy and/or surgical procedures	No radiation and/or cancer-directed surgery
1207071	48 years	Other (American Indian/AK Native, Asian/Pacific Islander)	Alive or dead of other cause	Alive or dead due to cancer	90	Alive	Surgery performed	T1a(s)	Blank(s)	Blank(s)	N0	Blank(s)	Blank(s)	M0	Blank(s)	Blank(s)	I	Blank(s)	Blank(s)	Female	2011	9.1.3 Papillary	Well differentiated; Grade I	Not a paired site	Positive histology	739	No	No	No	No	0	98	Blank(s)	Blank(s)	6	One primary only	1	Yes	None/Unknown	No/Unknown	Systemic therapy after surgery	No radiation and/or cancer-directed surgery
1207078	38 years	White	Alive or dead of other cause	Alive or dead due to cancer	85	Alive	Surgery performed	T1a(s)	Blank(s)	Blank(s)	N0	Blank(s)	Blank(s)	M0	Blank(s)	Blank(s)	I	Blank(s)	Blank(s)	Male	2011	9.1.3 Papillary	Well differentiated; Grade I	Not a paired site	Positive histology	739	No	No	No	No	26	0	Blank(s)	Blank(s)	5	One primary only	1	Yes	None/Unknown	No/Unknown	Systemic therapy after surgery	No radiation and/or cancer-directed surgery
1207214	70 years	White	Alive or dead of other cause	Alive or dead due to cancer	41	Alive	Surgery performed	T1a(s)	Blank(s)	Blank(s)	N1a	Blank(s)	Blank(s)	M0	Blank(s)	Blank(s)	III	Blank(s)	Blank(s)	Male	2015	9.1.3 Papillary	Well differentiated; Grade I	Not a paired site	Positive histology	739	No	No	No	No	3	1	Blank(s)	Blank(s)	4	3rd of 3 or more primaries	3	No	None/Unknown	No/Unknown	Systemic therapy after surgery	No radiation and/or cancer-directed surgery
1207260	33 years	Other (American Indian/AK Native, Asian/Pacific Islander)	Alive or dead of other cause	Alive or dead due to cancer	90	Alive	Surgery performed	T1a(m)	Blank(s)	Blank(s)	N0	Blank(s)	Blank(s)	M0	Blank(s)	Blank(s)	I	Blank(s)	Blank(s)	Female	2011	9.1.3 Papillary	Unknown	Not a paired site	Positive histology	739	No	No	No	No	0	98	Blank(s)	Blank(s)	10	One primary only	1	Yes	None/Unknown	No/Unknown	No systemic therapy and/or surgical procedures	No radiation and/or cancer-directed surgery
1207435	26 years	White	Alive or dead of other cause	Alive or dead due to cancer	64	Alive	Surgery performed	T1b(s)	Blank(s)	Blank(s)	N0	Blank(s)	Blank(s)	M0	Blank(s)	Blank(s)	I	Blank(s)	Blank(s)	Female	2011	9.1.3 Papillary	Unknown	Not a paired site	Positive histology	739	No	No	No	No	0	98	Blank(s)	Blank(s)	20	One primary only	1	Yes	None/Unknown	No/Unknown	No systemic therapy and/or surgical procedures	No radiation and/or cancer-directed surgery
1208028	34 years	Other (American Indian/AK Native, Asian/Pacific Islander)	Alive or dead of other cause	Alive or dead due to cancer	95	Alive	Surgery performed	T2(m)	Blank(s)	Blank(s)	N1b	Blank(s)	Blank(s)	M0	Blank(s)	Blank(s)	I	Blank(s)	Blank(s)	Female	2011	9.1.3 Papillary	Well differentiated; Grade I	Not a paired site	Positive histology	739	No	No	No	No	24	2	Blank(s)	Blank(s)	27	One primary only	1	Yes	Radioisotopes (1988+)	No/Unknown	No systemic therapy and/or surgical procedures	Radiation after surgery
1208070	34 years	Black	Alive or dead of other cause	Alive or dead due to cancer	90	Alive	Surgery performed	TX	Blank(s)	Blank(s)	N1b	Blank(s)	Blank(s)	M0	Blank(s)	Blank(s)	I	Blank(s)	Blank(s)	Female	2010	9.1.3 Papillary	Unknown	Not a paired site	Positive exfoliative cytology, no positive histology	739	No	No	No	No	97	97	Blank(s)	Blank(s)	999	One primary only	1	Yes	None/Unknown	No/Unknown	No systemic therapy and/or surgical procedures	No radiation and/or cancer-directed surgery
1208175	58 years	White	Alive or dead of other cause	Alive or dead due to cancer	61	Alive	Surgery performed	T2(s)	Blank(s)	Blank(s)	N1b	Blank(s)	Blank(s)	M0	Blank(s)	Blank(s)	IVA	Blank(s)	Blank(s)	Male	2013	9.1.3 Papillary	Well differentiated; Grade I	Right - origin of primary	Positive histology	739	No	No	No	No	45	3	Blank(s)	Blank(s)	23	3rd of 3 or more primaries	3	No	Combination of beam with implants or isotopes	Yes	Systemic therapy after surgery	Radiation after surgery
1208344	51 years	White	Alive or dead of other cause	Alive or dead due to cancer	89	Alive	Surgery performed	TX	Blank(s)	Blank(s)	N0	Blank(s)	Blank(s)	M0	Blank(s)	Blank(s)	UNK Stage	Blank(s)	Blank(s)	Male	2011	9.1.3 Papillary	Unknown	Not a paired site	Clinical diagnosis only	739	No	No	No	No	1	0	Blank(s)	Blank(s)	999	One primary only	1	Yes	None/Unknown	No/Unknown	No systemic therapy and/or surgical procedures	No radiation and/or cancer-directed surgery
1208386	58 years	White	Alive or dead of other cause	Alive or dead due to cancer	94	Alive	Surgery performed	T1b(m)	Blank(s)	Blank(s)	N1b	Blank(s)	Blank(s)	M0	Blank(s)	Blank(s)	IVA	Blank(s)	Blank(s)	Female	2011	9.1.3 Papillary	Well differentiated; Grade I	Not a paired site	Positive histology	739	No	No	No	No	23	9	Blank(s)	Blank(s)	18	1st of 2 or more primaries	2	Yes	Radioisotopes (1988+)	No/Unknown	Systemic therapy after surgery	Radiation after surgery
1208388	19 years	Other (American Indian/AK Native, Asian/Pacific Islander)	Alive or dead of other cause	Alive or dead due to cancer	94	Alive	Surgery performed	T2(s)	Blank(s)	Blank(s)	N1b	Blank(s)	Blank(s)	M0	Blank(s)	Blank(s)	I	Blank(s)	Blank(s)	Female	2011	9.1.3 Papillary	Well differentiated; Grade I	Not a paired site	Positive histology	739	No	No	No	No	23	17	Blank(s)	Blank(s)	39	One primary only	1	Yes	Radioisotopes (1988+)	No/Unknown	No systemic therapy and/or surgical procedures	Radiation after surgery
1208391	61 years	White	Alive or dead of other cause	Alive or dead due to cancer	94	Alive	Surgery performed	T1a(s)	Blank(s)	Blank(s)	N0	Blank(s)	Blank(s)	M0	Blank(s)	Blank(s)	I	Blank(s)	Blank(s)	Female	2011	9.1.3 Papillary	Well differentiated; Grade I	Not a paired site	Positive histology	739	No	No	No	No	0	98	Blank(s)	Blank(s)	1	One primary only	1	Yes	None/Unknown	No/Unknown	No systemic therapy and/or surgical procedures	No radiation and/or cancer-directed surgery
1208393	51 years	White	Alive or dead of other cause	Alive or dead due to cancer	85	Alive	Surgery performed	T2(m)	Blank(s)	Blank(s)	N0	Blank(s)	Blank(s)	M0	Blank(s)	Blank(s)	II	Blank(s)	Blank(s)	Female	2011	9.1.3 Papillary	Unknown	Bilateral, single primary	Positive histology	739	No	No	No	No	1	0	Blank(s)	Blank(s)	24	1st of 2 or more primaries	2	Yes	None/Unknown	No/Unknown	No systemic therapy and/or surgical procedures	No radiation and/or cancer-directed surgery
1208394	64 years	White	Alive or dead of other cause	Alive or dead due to cancer	91	Alive	Surgery performed	TX	Blank(s)	Blank(s)	N0	Blank(s)	Blank(s)	M0	Blank(s)	Blank(s)	UNK Stage	Blank(s)	Blank(s)	Female	2011	9.1.3 Papillary	Unknown	Left - origin of primary	Positive histology	739	No	No	No	No	0	98	Blank(s)	Blank(s)	999	One primary only	1	Yes	None/Unknown	No/Unknown	No systemic therapy and/or surgical procedures	No radiation and/or cancer-directed surgery
1208397	43 years	Other (American Indian/AK Native, Asian/Pacific Islander)	Alive or dead of other cause	Alive or dead due to cancer	93	Alive	Surgery performed	T1b(s)	Blank(s)	Blank(s)	N0	Blank(s)	Blank(s)	M0	Blank(s)	Blank(s)	I	Blank(s)	Blank(s)	Female	2011	9.1.3 Papillary	Well differentiated; Grade I	Not a paired site	Positive histology	739	No	No	No	No	0	98	Blank(s)	Blank(s)	12	One primary only	1	Yes	None/Unknown	No/Unknown	No systemic therapy and/or surgical procedures	No radiation and/or cancer-directed surgery
1208400	54 years	Other (American Indian/AK Native, Asian/Pacific Islander)	Alive or dead of other cause	Alive or dead due to cancer	93	Alive	Surgery performed	T1a(s)	Blank(s)	Blank(s)	N0	Blank(s)	Blank(s)	M0	Blank(s)	Blank(s)	I	Blank(s)	Blank(s)	Female	2011	9.1.3 Papillary	Well differentiated; Grade I	Not a paired site	Positive histology	739	No	No	No	No	0	98	Blank(s)	Blank(s)	1	One primary only	1	Yes	None/Unknown	No/Unknown	No systemic therapy and/or surgical procedures	No radiation and/or cancer-directed surgery
1208403	50 years	Other (American Indian/AK Native, Asian/Pacific Islander)	Alive or dead of other cause	Alive or dead due to cancer	91	Alive	Surgery performed	T1b(m)	Blank(s)	Blank(s)	N0	Blank(s)	Blank(s)	M0	Blank(s)	Blank(s)	I	Blank(s)	Blank(s)	Female	2011	9.1.3 Papillary	Well differentiated; Grade I	Not a paired site	Positive histology	739	No	No	No	No	0	98	Blank(s)	Blank(s)	12	One primary only	1	Yes	Radioisotopes (1988+)	No/Unknown	Systemic therapy after surgery	Radiation after surgery
1208560	62 years	White	Alive or dead of other cause	Alive or dead due to cancer	14	Alive	Surgery performed	Blank(s)	p4A	Blank(s)	Blank(s)	p1B	Blank(s)	Blank(s)	c0	Blank(s)	Blank(s)	4A	Blank(s)	Female	2017	9.1.3 Papillary	Well differentiated; Grade I	Not a paired site	Positive histology	739	No	No	No	No	29	12	42	Blank(s)	Blank(s)	3rd of 3 or more primaries	3	No	Radioisotopes (1988+)	No/Unknown	Systemic therapy after surgery	Radiation after surgery
1208936	41 years	White	Alive or dead of other cause	Alive or dead due to cancer	92	Alive	Surgery performed	T3(m)	Blank(s)	Blank(s)	N1a	Blank(s)	Blank(s)	M0	Blank(s)	Blank(s)	I	Blank(s)	Blank(s)	Female	2011	9.1.3 Papillary	Well differentiated; Grade I	Not a paired site	Positive histology	739	No	No	No	No	35	18	Blank(s)	Blank(s)	16	One primary only	1	Yes	Radioisotopes (1988+)	No/Unknown	Systemic therapy after surgery	Radiation after surgery
1208963	72 years	White	Alive or dead of other cause	Alive or dead due to cancer	89	Alive	Surgery performed	T1a(s)	Blank(s)	Blank(s)	N0	Blank(s)	Blank(s)	M0	Blank(s)	Blank(s)	I	Blank(s)	Blank(s)	Male	2011	9.1.3 Papillary	Unknown	Not a paired site	Positive histology	739	No	No	No	No	0	98	Blank(s)	Blank(s)	4	2nd of 2 or more primaries	2	No	None/Unknown	No/Unknown	Systemic therapy after surgery	No radiation and/or cancer-directed surgery
1208980	44 years	Other (American Indian/AK Native, Asian/Pacific Islander)	Alive or dead of other cause	Alive or dead due to cancer	91	Alive	Surgery performed	T1b(m)	Blank(s)	Blank(s)	N0	Blank(s)	Blank(s)	M0	Blank(s)	Blank(s)	I	Blank(s)	Blank(s)	Female	2011	9.1.3 Papillary	Well differentiated; Grade I	Not a paired site	Positive histology	739	No	No	No	No	3	0	Blank(s)	Blank(s)	11	One primary only	1	Yes	None/Unknown	No/Unknown	No systemic therapy and/or surgical procedures	No radiation and/or cancer-directed surgery
1209051	49 years	Other (American Indian/AK Native, Asian/Pacific Islander)	Alive or dead of other cause	Alive or dead due to cancer	84	Alive	Surgery performed	T1b(s)	Blank(s)	Blank(s)	N0	Blank(s)	Blank(s)	M0	Blank(s)	Blank(s)	I	Blank(s)	Blank(s)	Female	2011	9.1.3 Papillary	Unknown	Not a paired site	Positive histology	739	No	No	No	No	0	98	Blank(s)	Blank(s)	16	2nd of 2 or more primaries	2	Yes	None/Unknown	No/Unknown	No systemic therapy and/or surgical procedures	No radiation and/or cancer-directed surgery
1209252	65 years	White	Alive or dead of other cause	Dead (attributable to causes other than this cancer dx)	13	Dead	Surgery performed	T1a(m)	Blank(s)	Blank(s)	N1b	Blank(s)	Blank(s)	M0	Blank(s)	Blank(s)	IVA	Blank(s)	Blank(s)	Male	2011	9.1.3 Papillary	Well differentiated; Grade I	Not a paired site	Positive histology	739	No	No	No	No	11	4	Blank(s)	Blank(s)	6	3rd of 3 or more primaries	3	No	None/Unknown	No/Unknown	No systemic therapy and/or surgical procedures	No radiation and/or cancer-directed surgery
1209587	38 years	White	Alive or dead of other cause	Alive or dead due to cancer	89	Alive	Surgery performed	T1a(s)	Blank(s)	Blank(s)	N0	Blank(s)	Blank(s)	M0	Blank(s)	Blank(s)	I	Blank(s)	Blank(s)	Female	2011	9.1.3 Papillary	Unknown	Not a paired site	Positive histology	739	No	No	No	No	0	98	Blank(s)	Blank(s)	3	One primary only	1	Yes	None/Unknown	No/Unknown	No systemic therapy and/or surgical procedures	No radiation and/or cancer-directed surgery
1209619	24 years	Other (American Indian/AK Native, Asian/Pacific Islander)	Alive or dead of other cause	Alive or dead due to cancer	93	Alive	Surgery performed	T1a(s)	Blank(s)	Blank(s)	N0	Blank(s)	Blank(s)	M0	Blank(s)	Blank(s)	I	Blank(s)	Blank(s)	Female	2011	9.1.3 Papillary	Well differentiated; Grade I	Not a paired site	Positive histology	739	No	No	No	No	0	98	Blank(s)	Blank(s)	7	One primary only	1	Yes	Radioisotopes (1988+)	No/Unknown	No systemic therapy and/or surgical procedures	Radiation after surgery
1209666	48 years	Other (American Indian/AK Native, Asian/Pacific Islander)	Alive or dead of other cause	Alive or dead due to cancer	90	Alive	Surgery performed	T1a(s)	Blank(s)	Blank(s)	N0	Blank(s)	Blank(s)	M0	Blank(s)	Blank(s)	I	Blank(s)	Blank(s)	Female	2011	9.1.3 Papillary	Unknown	Not a paired site	Positive histology	739	No	No	No	No	2	0	Blank(s)	Blank(s)	7	One primary only	1	Yes	None/Unknown	No/Unknown	No systemic therapy and/or surgical procedures	No radiation and/or cancer-directed surgery
1209699	75 years	White	Dead (attributable to this cancer dx)	Alive or dead due to cancer	6	Dead	Surgery performed	T4b(m)	Blank(s)	Blank(s)	N1b	Blank(s)	Blank(s)	M1	Blank(s)	Blank(s)	IVC	Blank(s)	Blank(s)	Female	2011	9.1.3 Papillary	Well differentiated; Grade I	Not a paired site	Positive histology	739	No	No	No	Yes	29	15	Blank(s)	Blank(s)	23	One primary only	1	Yes	Radioisotopes (1988+)	No/Unknown	Systemic therapy after surgery	Radiation after surgery
1209789	44 years	Other (American Indian/AK Native, Asian/Pacific Islander)	Alive or dead of other cause	Alive or dead due to cancer	90	Alive	Surgery performed	T2(s)	Blank(s)	Blank(s)	N0	Blank(s)	Blank(s)	M0	Blank(s)	Blank(s)	I	Blank(s)	Blank(s)	Female	2011	9.1.3 Papillary	Unknown	Not a paired site	Positive histology	739	No	No	No	No	1	0	Blank(s)	Blank(s)	27	One primary only	1	Yes	Radioisotopes (1988+)	No/Unknown	Systemic therapy after surgery	Radiation after surgery
1209851	61 years	Other (American Indian/AK Native, Asian/Pacific Islander)	Alive or dead of other cause	Alive or dead due to cancer	90	Alive	Surgery performed	T2(s)	Blank(s)	Blank(s)	N1a	Blank(s)	Blank(s)	M0	Blank(s)	Blank(s)	III	Blank(s)	Blank(s)	Female	2011	9.1.3 Papillary	Unknown	Not a paired site	Positive histology	739	No	No	No	No	4	4	Blank(s)	Blank(s)	25	One primary only	1	Yes	Radioisotopes (1988+)	No/Unknown	Systemic therapy after surgery	Radiation after surgery
1209882	64 years	White	Alive or dead of other cause	Alive or dead due to cancer	90	Alive	Surgery performed	T1a(s)	Blank(s)	Blank(s)	N0	Blank(s)	Blank(s)	M0	Blank(s)	Blank(s)	I	Blank(s)	Blank(s)	Female	2011	9.1.3 Papillary	Unknown	Not a paired site	Positive histology	739	No	No	No	No	1	0	Blank(s)	Blank(s)	3	One primary only	1	Yes	None/Unknown	No/Unknown	Systemic therapy after surgery	No radiation and/or cancer-directed surgery
1210000	39 years	White	Alive or dead of other cause	Alive or dead due to cancer	91	Alive	Surgery performed	TX	Blank(s)	Blank(s)	N1NOS	Blank(s)	Blank(s)	M0	Blank(s)	Blank(s)	I	Blank(s)	Blank(s)	Female	2011	9.1.3 Papillary	Unknown	Right - origin of primary	Positive histology	739	No	No	No	No	7	2	Blank(s)	Blank(s)	999	One primary only	1	Yes	None/Unknown	No/Unknown	No systemic therapy and/or surgical procedures	No radiation and/or cancer-directed surgery
1210036	85+ years	Other (American Indian/AK Native, Asian/Pacific Islander)	Alive or dead of other cause	Alive or dead due to cancer	90	Alive	Not recommended	T1b(m)	Blank(s)	Blank(s)	N0	Blank(s)	Blank(s)	M0	Blank(s)	Blank(s)	I	Blank(s)	Blank(s)	Male	2011	9.1.3 Papillary	Unknown	Not a paired site	Positive exfoliative cytology, no positive histology	739	No	No	No	No	0	98	Blank(s)	Blank(s)	12	One primary only	1	Yes	None/Unknown	No/Unknown	No systemic therapy and/or surgical procedures	No radiation and/or cancer-directed surgery
1210127	35 years	Other (American Indian/AK Native, Asian/Pacific Islander)	Alive or dead of other cause	Alive or dead due to cancer	87	Alive	Surgery performed	T3(s)	Blank(s)	Blank(s)	N0	Blank(s)	Blank(s)	M0	Blank(s)	Blank(s)	I	Blank(s)	Blank(s)	Female	2011	9.1.3 Papillary	Unknown	Not a paired site	Positive histology	739	No	No	No	No	0	98	Blank(s)	Blank(s)	22	One primary only	1	Yes	Radioisotopes (1988+)	No/Unknown	No systemic therapy and/or surgical procedures	Radiation after surgery
1210498	33 years	White	Alive or dead of other cause	Alive or dead due to cancer	99	Alive	Surgery performed	T3(m)	Blank(s)	Blank(s)	N0	Blank(s)	Blank(s)	M0	Blank(s)	Blank(s)	I	Blank(s)	Blank(s)	Male	2010	9.1.3 Papillary	Unknown	Not a paired site	Positive histology	739	No	No	No	No	0	98	Blank(s)	Blank(s)	27	One primary only	1	Yes	Radioisotopes (1988+)	No/Unknown	Systemic therapy after surgery	Radiation after surgery
1210541	39 years	Other (American Indian/AK Native, Asian/Pacific Islander)	Alive or dead of other cause	Alive or dead due to cancer	77	Alive	Surgery performed	T3(s)	Blank(s)	Blank(s)	N1b	Blank(s)	Blank(s)	M0	Blank(s)	Blank(s)	I	Blank(s)	Blank(s)	Male	2011	9.1.3 Papillary	Well differentiated; Grade I	Not a paired site	Positive histology	739	No	No	No	No	13	7	Blank(s)	Blank(s)	14	One primary only	1	Yes	Radioisotopes (1988+)	No/Unknown	Systemic therapy after surgery	Radiation after surgery
1210813	63 years	White	Alive or dead of other cause	Alive or dead due to cancer	84	Alive	Surgery performed	T1b(s)	Blank(s)	Blank(s)	N1NOS	Blank(s)	Blank(s)	M0	Blank(s)	Blank(s)	UNK Stage	Blank(s)	Blank(s)	Female	2011	9.1.3 Papillary	Unknown	Right - origin of primary	Positive histology	739	No	No	No	No	0	98	Blank(s)	Blank(s)	17	2nd of 2 or more primaries	3	No	None/Unknown	No/Unknown	No systemic therapy and/or surgical procedures	No radiation and/or cancer-directed surgery
1210902	43 years	Black	Alive or dead of other cause	Alive or dead due to cancer	88	Alive	Surgery performed	T1a(s)	Blank(s)	Blank(s)	N0	Blank(s)	Blank(s)	M0	Blank(s)	Blank(s)	I	Blank(s)	Blank(s)	Female	2011	9.1.3 Papillary	Unknown	Not a paired site	Positive histology	739	No	No	No	No	0	98	Blank(s)	Blank(s)	9	One primary only	1	Yes	None/Unknown	No/Unknown	No systemic therapy and/or surgical procedures	No radiation and/or cancer-directed surgery
1210927	67 years	Unknown	Alive or dead of other cause	Alive or dead due to cancer	90	Alive	Surgery performed	T1b(s)	Blank(s)	Blank(s)	N0	Blank(s)	Blank(s)	M0	Blank(s)	Blank(s)	I	Blank(s)	Blank(s)	Female	2011	9.1.3 Papillary	Unknown	Not a paired site	Positive histology	739	No	No	No	No	0	98	Blank(s)	Blank(s)	11	1st of 2 or more primaries	1	Yes	Radioisotopes (1988+)	No/Unknown	Systemic therapy after surgery	Radiation after surgery
1211261	29 years	White	Alive or dead of other cause	Alive or dead due to cancer	92	Alive	Surgery performed	T1b(s)	Blank(s)	Blank(s)	N1a	Blank(s)	Blank(s)	M0	Blank(s)	Blank(s)	I	Blank(s)	Blank(s)	Male	2011	9.1.3 Papillary	Well differentiated; Grade I	Not a paired site	Positive histology	739	No	No	No	No	11	2	Blank(s)	Blank(s)	14	One primary only	1	Yes	Radioisotopes (1988+)	No/Unknown	Systemic therapy after surgery	Radiation after surgery
1211280	55 years	White	Alive or dead of other cause	Alive or dead due to cancer	91	Alive	Surgery performed	T1b(s)	Blank(s)	Blank(s)	N0	Blank(s)	Blank(s)	M0	Blank(s)	Blank(s)	I	Blank(s)	Blank(s)	Female	2011	9.1.3 Papillary	Well differentiated; Grade I	Not a paired site	Positive histology	739	No	No	No	No	0	98	Blank(s)	Blank(s)	11	One primary only	1	Yes	Radioisotopes (1988+)	No/Unknown	No systemic therapy and/or surgical procedures	Radiation after surgery
1211433	46 years	White	Alive or dead of other cause	Alive or dead due to cancer	88	Alive	Surgery performed	T4a(m)	Blank(s)	Blank(s)	N1b	Blank(s)	Blank(s)	M1	Blank(s)	Blank(s)	IVC	Blank(s)	Blank(s)	Female	2011	9.1.3 Papillary	Unknown	Not a paired site	Positive histology	739	No	No	No	No	6	1	Blank(s)	Blank(s)	35	One primary only	1	Yes	Radioisotopes (1988+)	No/Unknown	No systemic therapy and/or surgical procedures	Radiation after surgery
1211562	38 years	Unknown	Alive or dead of other cause	Alive or dead due to cancer	90	Alive	Surgery performed	T1b(s)	Blank(s)	Blank(s)	N0	Blank(s)	Blank(s)	M0	Blank(s)	Blank(s)	I	Blank(s)	Blank(s)	Female	2011	9.1.3 Papillary	Unknown	Not a paired site	Positive exfoliative cytology, no positive histology	739	No	No	No	No	0	98	Blank(s)	Blank(s)	17	One primary only	1	Yes	None/Unknown	No/Unknown	No systemic therapy and/or surgical procedures	No radiation and/or cancer-directed surgery
1211815	76 years	White	Alive or dead of other cause	Alive or dead due to cancer	11	Alive	Surgery performed	Blank(s)	Blank(s)	T1b	Blank(s)	Blank(s)	N0a	Blank(s)	Blank(s)	M0	Blank(s)	Blank(s)	1	Male	2018	9.1.3 Papillary	Blank(s)	Right - origin of primary	Positive histology	739	No	No	No	No	0	98	14	100	Blank(s)	3rd of 3 or more primaries	4	No	None/Unknown	No/Unknown	Systemic therapy both before and after surgery	No radiation and/or cancer-directed surgery
1211924	48 years	Black	Alive or dead of other cause	Alive or dead due to cancer	82	Alive	Surgery performed	T1a(s)	Blank(s)	Blank(s)	N0	Blank(s)	Blank(s)	M0	Blank(s)	Blank(s)	I	Blank(s)	Blank(s)	Female	2011	9.1.3 Papillary	Unknown	Not a paired site	Positive histology	739	No	No	No	No	3	0	Blank(s)	Blank(s)	10	One primary only	1	Yes	Radioisotopes (1988+)	No/Unknown	No systemic therapy and/or surgical procedures	Radiation after surgery
1212058	27 years	White	Alive or dead of other cause	Alive or dead due to cancer	90	Alive	Surgery performed	T1b(s)	Blank(s)	Blank(s)	N1a	Blank(s)	Blank(s)	M0	Blank(s)	Blank(s)	I	Blank(s)	Blank(s)	Female	2011	9.1.3 Papillary	Well differentiated; Grade I	Not a paired site	Positive histology	739	No	No	No	No	12	2	Blank(s)	Blank(s)	13	One primary only	1	Yes	Radioisotopes (1988+)	No/Unknown	Systemic therapy before surgery	Radiation after surgery
1212182	45 years	White	Alive or dead of other cause	Alive or dead due to cancer	49	Alive	Surgery performed	T1b(s)	Blank(s)	Blank(s)	N0	Blank(s)	Blank(s)	M0	Blank(s)	Blank(s)	I	Blank(s)	Blank(s)	Female	2011	9.1.3 Papillary	Unknown	Left - origin of primary	Positive histology	739	No	No	No	No	18	0	Blank(s)	Blank(s)	15	One primary only	1	Yes	None/Unknown	No/Unknown	No systemic therapy and/or surgical procedures	No radiation and/or cancer-directed surgery
1212558	53 years	White	Alive or dead of other cause	Alive or dead due to cancer	89	Alive	Surgery performed	T1b(m)	Blank(s)	Blank(s)	N1b	Blank(s)	Blank(s)	M0	Blank(s)	Blank(s)	IVA	Blank(s)	Blank(s)	Male	2011	9.1.3 Papillary	Unknown	Not a paired site	Positive histology	739	No	No	No	No	35	6	Blank(s)	Blank(s)	11	One primary only	1	Yes	Radioisotopes (1988+)	No/Unknown	No systemic therapy and/or surgical procedures	Radiation after surgery
1212612	64 years	Other (American Indian/AK Native, Asian/Pacific Islander)	Alive or dead of other cause	Alive or dead due to cancer	88	Alive	Surgery performed	T4a(s)	Blank(s)	Blank(s)	N0	Blank(s)	Blank(s)	M0	Blank(s)	Blank(s)	IVA	Blank(s)	Blank(s)	Female	2011	9.1.3 Papillary	Unknown	Not a paired site	Positive histology	739	No	No	No	No	0	98	Blank(s)	Blank(s)	12	One primary only	1	Yes	Radioisotopes (1988+)	No/Unknown	No systemic therapy and/or surgical procedures	Radiation after surgery
1212676	42 years	White	Alive or dead of other cause	Alive or dead due to cancer	91	Alive	Surgery performed	T1b(s)	Blank(s)	Blank(s)	N0	Blank(s)	Blank(s)	M0	Blank(s)	Blank(s)	I	Blank(s)	Blank(s)	Female	2011	9.1.3 Papillary	Unknown	Not a paired site	Positive histology	739	No	No	No	No	15	0	Blank(s)	Blank(s)	14	1st of 2 or more primaries	1	Yes	Radioisotopes (1988+)	No/Unknown	Systemic therapy after surgery	Radiation after surgery
1212680	34 years	White	Alive or dead of other cause	Alive or dead due to cancer	77	Alive	Surgery performed	T3(m)	Blank(s)	Blank(s)	N1b	Blank(s)	Blank(s)	M0	Blank(s)	Blank(s)	I	Blank(s)	Blank(s)	Male	2011	9.1.3 Papillary	Well differentiated; Grade I	Not a paired site	Positive histology	739	No	No	No	No	90	16	Blank(s)	Blank(s)	20	One primary only	1	Yes	Radioisotopes (1988+)	No/Unknown	Systemic therapy after surgery	Radiation after surgery
1212687	42 years	White	Alive or dead of other cause	Alive or dead due to cancer	87	Alive	Surgery performed	T3(m)	Blank(s)	Blank(s)	N1NOS	Blank(s)	Blank(s)	M0	Blank(s)	Blank(s)	I	Blank(s)	Blank(s)	Female	2011	9.1.3 Papillary	Well differentiated; Grade I	Not a paired site	Positive histology	739	No	No	No	No	13	7	Blank(s)	Blank(s)	11	One primary only	1	Yes	Radioisotopes (1988+)	No/Unknown	Systemic therapy after surgery	Radiation after surgery
1212718	33 years	Other (American Indian/AK Native, Asian/Pacific Islander)	Alive or dead of other cause	Alive or dead due to cancer	87	Alive	Surgery performed	T2(m)	Blank(s)	Blank(s)	N1b	Blank(s)	Blank(s)	M1	Blank(s)	Blank(s)	II	Blank(s)	Blank(s)	Male	2011	9.1.3 Papillary	Unknown	Right - origin of primary	Positive histology	739	No	No	No	No	60	31	Blank(s)	Blank(s)	26	One primary only	1	Yes	Radioisotopes (1988+)	No/Unknown	No systemic therapy and/or surgical procedures	Radiation after surgery
1212909	43 years	Other (American Indian/AK Native, Asian/Pacific Islander)	Alive or dead of other cause	Alive or dead due to cancer	88	Alive	Surgery performed	T3(s)	Blank(s)	Blank(s)	N0	Blank(s)	Blank(s)	M0	Blank(s)	Blank(s)	I	Blank(s)	Blank(s)	Female	2011	9.1.3 Papillary	Well differentiated; Grade I	Not a paired site	Positive histology	739	No	No	No	No	5	0	Blank(s)	Blank(s)	50	One primary only	1	Yes	None/Unknown	No/Unknown	Systemic therapy after surgery	No radiation and/or cancer-directed surgery
1212941	17 years	White	Alive or dead of other cause	Alive or dead due to cancer	88	Alive	Surgery performed	T2(s)	Blank(s)	Blank(s)	N1a	Blank(s)	Blank(s)	M0	Blank(s)	Blank(s)	I	Blank(s)	Blank(s)	Female	2011	9.1.3 Papillary	Unknown	Right - origin of primary	Positive histology	739	No	No	No	No	7	5	Blank(s)	Blank(s)	23	One primary only	1	Yes	Radioisotopes (1988+)	No/Unknown	Systemic therapy after surgery	Radiation after surgery
1212970	66 years	White	Alive or dead of other cause	Alive or dead due to cancer	89	Alive	Not recommended	T2(m)	Blank(s)	Blank(s)	N1NOS	Blank(s)	Blank(s)	M0	Blank(s)	Blank(s)	UNK Stage	Blank(s)	Blank(s)	Male	2011	9.1.3 Papillary	Well differentiated; Grade I	Not a paired site	Positive histology	739	No	No	No	No	95	95	Blank(s)	Blank(s)	27	One primary only	1	Yes	None/Unknown	No/Unknown	No systemic therapy and/or surgical procedures	No radiation and/or cancer-directed surgery
1213100	34 years	White	Alive or dead of other cause	Alive or dead due to cancer	91	Alive	Recommended but not performed, patient refused	T1a(s)	Blank(s)	Blank(s)	N0	Blank(s)	Blank(s)	M0	Blank(s)	Blank(s)	I	Blank(s)	Blank(s)	Male	2011	9.1.3 Papillary	Unknown	Not a paired site	Positive exfoliative cytology, no positive histology	739	No	No	No	No	0	98	Blank(s)	Blank(s)	7	One primary only	1	Yes	None/Unknown	No/Unknown	No systemic therapy and/or surgical procedures	No radiation and/or cancer-directed surgery
1213101	49 years	White	Alive or dead of other cause	Alive or dead due to cancer	91	Alive	Surgery performed	T1a(s)	Blank(s)	Blank(s)	N0	Blank(s)	Blank(s)	M0	Blank(s)	Blank(s)	I	Blank(s)	Blank(s)	Female	2011	9.1.3 Papillary	Well differentiated; Grade I	Not a paired site	Positive histology	739	No	No	No	No	4	0	Blank(s)	Blank(s)	5	One primary only	1	Yes	Radioisotopes (1988+)	No/Unknown	No systemic therapy and/or surgical procedures	Radiation after surgery
1213278	39 years	White	Alive or dead of other cause	Alive or dead due to cancer	18	Alive	Surgery performed	Blank(s)	p3	Blank(s)	Blank(s)	p1B	Blank(s)	Blank(s)	c0	Blank(s)	Blank(s)	1	Blank(s)	Female	2017	9.1.3 Papillary	Well differentiated; Grade I	Left - origin of primary	Positive histology	739	No	No	No	No	18	8	35	Blank(s)	Blank(s)	2nd of 2 or more primaries	2	No	Radioisotopes (1988+)	No/Unknown	Systemic therapy after surgery	Radiation after surgery
1213799	59 years	White	Alive or dead of other cause	Dead (attributable to causes other than this cancer dx)	8	Dead	Recommended but not performed, patient refused	T2(s)	Blank(s)	Blank(s)	N1b	Blank(s)	Blank(s)	M0	Blank(s)	Blank(s)	IVA	Blank(s)	Blank(s)	Male	2011	9.1.3 Papillary	Unknown	Not a paired site	Positive exfoliative cytology, no positive histology	739	No	No	No	No	0	98	Blank(s)	Blank(s)	22	One primary only	1	Yes	None/Unknown	No/Unknown	No systemic therapy and/or surgical procedures	No radiation and/or cancer-directed surgery
1214116	33 years	White	Alive or dead of other cause	Alive or dead due to cancer	90	Alive	Surgery performed	T3(m)	Blank(s)	Blank(s)	N1b	Blank(s)	Blank(s)	M0	Blank(s)	Blank(s)	I	Blank(s)	Blank(s)	Female	2011	9.1.3 Papillary	Well differentiated; Grade I	Not a paired site	Positive histology	739	No	No	No	No	13	7	Blank(s)	Blank(s)	20	One primary only	1	Yes	Radioisotopes (1988+)	No/Unknown	Systemic therapy both before and after surgery	Radiation before and after surgery
1214121	49 years	White	Alive or dead of other cause	Alive or dead due to cancer	90	Alive	Surgery performed	T2(m)	Blank(s)	Blank(s)	N0	Blank(s)	Blank(s)	M0	Blank(s)	Blank(s)	II	Blank(s)	Blank(s)	Female	2011	9.1.3 Papillary	Well differentiated; Grade I	Not a paired site	Positive histology	739	No	No	No	No	0	98	Blank(s)	Blank(s)	24	One primary only	1	Yes	Radioactive implants (includes brachytherapy) (1988+)	No/Unknown	Systemic therapy after surgery	Radiation after surgery
1214259	25 years	Other (American Indian/AK Native, Asian/Pacific Islander)	Alive or dead of other cause	Alive or dead due to cancer	89	Alive	Surgery performed	T1a(s)	Blank(s)	Blank(s)	N0	Blank(s)	Blank(s)	M0	Blank(s)	Blank(s)	I	Blank(s)	Blank(s)	Female	2011	9.1.3 Papillary	Unknown	Not a paired site	Positive exfoliative cytology, no positive histology	739	No	No	No	No	5	0	Blank(s)	Blank(s)	10	One primary only	1	Yes	None/Unknown	No/Unknown	No systemic therapy and/or surgical procedures	No radiation and/or cancer-directed surgery
1214363	53 years	Other (American Indian/AK Native, Asian/Pacific Islander)	Alive or dead of other cause	Dead (attributable to causes other than this cancer dx)	50	Dead	Surgery performed	T3(s)	Blank(s)	Blank(s)	N1b	Blank(s)	Blank(s)	M0	Blank(s)	Blank(s)	IVA	Blank(s)	Blank(s)	Male	2011	9.1.3 Papillary	Unknown	Not a paired site	Positive histology	739	No	No	No	No	10	8	Blank(s)	Blank(s)	25	1st of 2 or more primaries	2	Yes	None/Unknown	No/Unknown	No systemic therapy and/or surgical procedures	No radiation and/or cancer-directed surgery
1214430	68 years	White	Alive or dead of other cause	Alive or dead due to cancer	87	Alive	Surgery performed	T3(s)	Blank(s)	Blank(s)	N1a	Blank(s)	Blank(s)	M0	Blank(s)	Blank(s)	III	Blank(s)	Blank(s)	Female	2011	9.1.3 Papillary	Poorly differentiated; Grade III	Right - origin of primary	Positive histology	739	No	No	No	No	1	1	Blank(s)	Blank(s)	28	One primary only	1	Yes	Radiation, NOS method or source not specified	No/Unknown	No systemic therapy and/or surgical procedures	Radiation after surgery
1214662	30 years	Other (American Indian/AK Native, Asian/Pacific Islander)	Alive or dead of other cause	Alive or dead due to cancer	86	Alive	Surgery performed	T2(s)	Blank(s)	Blank(s)	N0	Blank(s)	Blank(s)	M0	Blank(s)	Blank(s)	I	Blank(s)	Blank(s)	Female	2011	9.1.3 Papillary	Unknown	Not a paired site	Positive histology	739	No	No	No	No	0	98	Blank(s)	Blank(s)	25	One primary only	1	Yes	Radioisotopes (1988+)	No/Unknown	Systemic therapy after surgery	Radiation after surgery
1214673	51 years	White	Alive or dead of other cause	Alive or dead due to cancer	105	Alive	Surgery performed	T2(s)	Blank(s)	Blank(s)	N0	Blank(s)	Blank(s)	M0	Blank(s)	Blank(s)	II	Blank(s)	Blank(s)	Female	2010	9.1.3 Papillary	Unknown	Not a paired site	Positive histology	739	No	No	No	No	0	98	Blank(s)	Blank(s)	27	One primary only	1	Yes	None/Unknown	No/Unknown	No systemic therapy and/or surgical procedures	No radiation and/or cancer-directed surgery
1214703	26 years	White	Alive or dead of other cause	Alive or dead due to cancer	87	Alive	Surgery performed	T1a(s)	Blank(s)	Blank(s)	N0	Blank(s)	Blank(s)	M0	Blank(s)	Blank(s)	I	Blank(s)	Blank(s)	Female	2011	9.1.3 Papillary	Unknown	Right - origin of primary	Positive histology	739	No	No	No	No	0	98	Blank(s)	Blank(s)	2	One primary only	1	Yes	None/Unknown	No/Unknown	No systemic therapy and/or surgical procedures	No radiation and/or cancer-directed surgery
1214735	30 years	White	Alive or dead of other cause	Alive or dead due to cancer	89	Alive	Surgery performed	T2(s)	Blank(s)	Blank(s)	N0	Blank(s)	Blank(s)	M0	Blank(s)	Blank(s)	I	Blank(s)	Blank(s)	Male	2011	9.1.3 Papillary	Unknown	Not a paired site	Positive histology	739	No	No	No	No	2	0	Blank(s)	Blank(s)	30	One primary only	1	Yes	Radioisotopes (1988+)	No/Unknown	Systemic therapy after surgery	Radiation after surgery
1214885	48 years	Other (American Indian/AK Native, Asian/Pacific Islander)	Alive or dead of other cause	Alive or dead due to cancer	83	Alive	Surgery performed	T1a(s)	Blank(s)	Blank(s)	N0	Blank(s)	Blank(s)	M0	Blank(s)	Blank(s)	I	Blank(s)	Blank(s)	Female	2011	9.1.3 Papillary	Well differentiated; Grade I	Not a paired site	Positive histology	739	No	No	No	No	1	0	Blank(s)	Blank(s)	5	One primary only	1	Yes	Radioisotopes (1988+)	No/Unknown	Systemic therapy after surgery	Radiation after surgery
1214902	40 years	White	Alive or dead of other cause	Dead (attributable to causes other than this cancer dx)	10	Dead	Recommended, unknown if performed	T1b(s)	Blank(s)	Blank(s)	N0	Blank(s)	Blank(s)	M0	Blank(s)	Blank(s)	I	Blank(s)	Blank(s)	Female	2012	9.1.3 Papillary	Unknown	Not a paired site	Positive exfoliative cytology, no positive histology	739	No	No	No	No	0	98	Blank(s)	Blank(s)	12	2nd of 2 or more primaries	2	No	None/Unknown	No/Unknown	No systemic therapy and/or surgical procedures	No radiation and/or cancer-directed surgery
1215025	43 years	White	Alive or dead of other cause	Alive or dead due to cancer	88	Alive	Surgery performed	T2(s)	Blank(s)	Blank(s)	N0	Blank(s)	Blank(s)	M0	Blank(s)	Blank(s)	I	Blank(s)	Blank(s)	Male	2011	9.1.3 Papillary	Unknown	Not a paired site	Positive histology	739	No	No	No	No	10	0	Blank(s)	Blank(s)	40	One primary only	1	Yes	Radioisotopes (1988+)	No/Unknown	Systemic therapy after surgery	Radiation after surgery
1215223	54 years	White	Alive or dead of other cause	Alive or dead due to cancer	89	Alive	Surgery performed	T1b(m)	Blank(s)	Blank(s)	N0	Blank(s)	Blank(s)	M0	Blank(s)	Blank(s)	I	Blank(s)	Blank(s)	Male	2011	9.1.3 Papillary	Unknown	Left - origin of primary	Positive histology	739	No	No	No	No	0	98	Blank(s)	Blank(s)	15	1st of 2 or more primaries	2	Yes	None/Unknown	No/Unknown	No systemic therapy and/or surgical procedures	No radiation and/or cancer-directed surgery
1215236	84 years	Other (American Indian/AK Native, Asian/Pacific Islander)	Alive or dead of other cause	Alive or dead due to cancer	80	Alive	Surgery performed	T1a(s)	Blank(s)	Blank(s)	N0	Blank(s)	Blank(s)	M0	Blank(s)	Blank(s)	I	Blank(s)	Blank(s)	Female	2011	9.1.3 Papillary	Unknown	Not a paired site	Positive histology	739	No	No	No	No	0	98	Blank(s)	Blank(s)	2	One primary only	1	Yes	None/Unknown	No/Unknown	No systemic therapy and/or surgical procedures	No radiation and/or cancer-directed surgery
1215391	51 years	Other (American Indian/AK Native, Asian/Pacific Islander)	Alive or dead of other cause	Alive or dead due to cancer	90	Alive	Surgery performed	T4a(s)	Blank(s)	Blank(s)	N1b	Blank(s)	Blank(s)	M0	Blank(s)	Blank(s)	IVA	Blank(s)	Blank(s)	Male	2011	9.1.3 Papillary	Well differentiated; Grade I	Not a paired site	Positive histology	739	No	No	No	No	1	1	Blank(s)	Blank(s)	50	One primary only	1	Yes	Radioisotopes (1988+)	No/Unknown	Systemic therapy after surgery	Radiation after surgery
1215449	55 years	White	Alive or dead of other cause	Alive or dead due to cancer	11	Alive	Surgery performed	T1a(s)	Blank(s)	Blank(s)	N0	Blank(s)	Blank(s)	M0	Blank(s)	Blank(s)	I	Blank(s)	Blank(s)	Male	2011	9.1.3 Papillary	Unknown	Not a paired site	Positive histology	739	No	No	No	No	0	98	Blank(s)	Blank(s)	7	One primary only	1	Yes	Radioisotopes (1988+)	No/Unknown	No systemic therapy and/or surgical procedures	Radiation after surgery
1215714	29 years	White	Alive or dead of other cause	Alive or dead due to cancer	92	Alive	Surgery performed	T3(m)	Blank(s)	Blank(s)	N1b	Blank(s)	Blank(s)	M0	Blank(s)	Blank(s)	I	Blank(s)	Blank(s)	Female	2011	9.1.3 Papillary	Well differentiated; Grade I	Not a paired site	Positive histology	739	No	No	No	No	44	26	Blank(s)	Blank(s)	38	One primary only	1	Yes	Radioisotopes (1988+)	No/Unknown	Systemic therapy both before and after surgery	Radiation after surgery
1215718	59 years	Other (American Indian/AK Native, Asian/Pacific Islander)	Alive or dead of other cause	Alive or dead due to cancer	83	Alive	Surgery performed	T2(m)	Blank(s)	Blank(s)	N1a	Blank(s)	Blank(s)	M0	Blank(s)	Blank(s)	III	Blank(s)	Blank(s)	Female	2011	9.1.3 Papillary	Well differentiated; Grade I	Not a paired site	Positive histology	739	No	No	No	No	5	2	Blank(s)	Blank(s)	32	One primary only	1	Yes	Radioisotopes (1988+)	No/Unknown	Systemic therapy after surgery	Radiation after surgery
1215927	30 years	Other (American Indian/AK Native, Asian/Pacific Islander)	Alive or dead of other cause	Alive or dead due to cancer	89	Alive	Surgery performed	T3(m)	Blank(s)	Blank(s)	N1a	Blank(s)	Blank(s)	M0	Blank(s)	Blank(s)	I	Blank(s)	Blank(s)	Female	2011	9.1.3 Papillary	Well differentiated; Grade I	Not a paired site	Positive histology	739	No	No	No	No	47	26	Blank(s)	Blank(s)	18	One primary only	1	Yes	Radioisotopes (1988+)	No/Unknown	Systemic therapy after surgery	Radiation after surgery
1216040	58 years	White	Alive or dead of other cause	Alive or dead due to cancer	87	Alive	Surgery performed	T3(s)	Blank(s)	Blank(s)	N1a	Blank(s)	Blank(s)	M0	Blank(s)	Blank(s)	III	Blank(s)	Blank(s)	Male	2011	9.1.3 Papillary	Unknown	Not a paired site	Positive histology	739	No	No	No	No	4	1	Blank(s)	Blank(s)	44	One primary only	1	Yes	None/Unknown	No/Unknown	Systemic therapy after surgery	No radiation and/or cancer-directed surgery
1216213	46 years	White	Alive or dead of other cause	Alive or dead due to cancer	82	Alive	Not recommended	TX	Blank(s)	Blank(s)	N0	Blank(s)	Blank(s)	M0	Blank(s)	Blank(s)	UNK Stage	Blank(s)	Blank(s)	Female	2011	9.1.3 Papillary	Unknown	Right - origin of primary	Positive histology	739	No	No	No	No	0	98	Blank(s)	Blank(s)	999	One primary only	1	Yes	None/Unknown	No/Unknown	No systemic therapy and/or surgical procedures	No radiation and/or cancer-directed surgery
1216231	45 years	White	Alive or dead of other cause	Alive or dead due to cancer	87	Alive	Surgery performed	T1b(s)	Blank(s)	Blank(s)	N1b	Blank(s)	Blank(s)	M0	Blank(s)	Blank(s)	IVA	Blank(s)	Blank(s)	Female	2011	9.1.3 Papillary	Well differentiated; Grade I	Not a paired site	Positive histology	739	No	No	No	No	15	3	Blank(s)	Blank(s)	17	One primary only	1	Yes	Radioisotopes (1988+)	No/Unknown	Systemic therapy after surgery	Radiation after surgery
1216509	71 years	Other (American Indian/AK Native, Asian/Pacific Islander)	Alive or dead of other cause	Alive or dead due to cancer	80	Alive	Surgery performed	T3(m)	Blank(s)	Blank(s)	N1b	Blank(s)	Blank(s)	M1	Blank(s)	Blank(s)	IVC	Blank(s)	Blank(s)	Female	2012	9.1.3 Papillary	Unknown	Not a paired site	Positive histology	739	No	No	No	Yes	46	9	Blank(s)	Blank(s)	24	2nd of 2 or more primaries	2	No	Radioisotopes (1988+)	No/Unknown	Systemic therapy after surgery	Radiation after surgery
1216521	57 years	White	Alive or dead of other cause	Alive or dead due to cancer	87	Alive	Surgery performed	T3(m)	Blank(s)	Blank(s)	N0	Blank(s)	Blank(s)	M0	Blank(s)	Blank(s)	III	Blank(s)	Blank(s)	Female	2011	9.1.3 Papillary	Unknown	Not a paired site	Positive histology	739	No	No	No	No	3	0	Blank(s)	Blank(s)	26	One primary only	1	Yes	Radioisotopes (1988+)	No/Unknown	Systemic therapy after surgery	Radiation after surgery
1216930	35 years	Other (American Indian/AK Native, Asian/Pacific Islander)	Alive or dead of other cause	Alive or dead due to cancer	87	Alive	Surgery performed	T3(m)	Blank(s)	Blank(s)	N1NOS	Blank(s)	Blank(s)	M0	Blank(s)	Blank(s)	I	Blank(s)	Blank(s)	Female	2011	9.1.3 Papillary	Unknown	Not a paired site	Positive histology	739	No	No	No	No	7	6	Blank(s)	Blank(s)	43	One primary only	1	Yes	Radioisotopes (1988+)	No/Unknown	Systemic therapy after surgery	Radiation after surgery
1216936	31 years	White	Alive or dead of other cause	Alive or dead due to cancer	85	Alive	Surgery performed	T3(s)	Blank(s)	Blank(s)	N1b	Blank(s)	Blank(s)	M0	Blank(s)	Blank(s)	I	Blank(s)	Blank(s)	Male	2011	9.1.3 Papillary	Unknown	Not a paired site	Positive histology	739	No	No	No	No	90	23	Blank(s)	Blank(s)	11	One primary only	1	Yes	Radioisotopes (1988+)	No/Unknown	Systemic therapy after surgery	Radiation after surgery
1217128	56 years	White	Alive or dead of other cause	Alive or dead due to cancer	89	Alive	Surgery performed	T1b(s)	Blank(s)	Blank(s)	N0	Blank(s)	Blank(s)	M0	Blank(s)	Blank(s)	I	Blank(s)	Blank(s)	Male	2011	9.1.3 Papillary	Unknown	Not a paired site	Positive histology	739	No	No	No	No	1	0	Blank(s)	Blank(s)	12	One primary only	1	Yes	Radioisotopes (1988+)	No/Unknown	No systemic therapy and/or surgical procedures	Radiation after surgery
1217229	19 years	Other (American Indian/AK Native, Asian/Pacific Islander)	Alive or dead of other cause	Alive or dead due to cancer	88	Alive	Surgery performed	T2(s)	Blank(s)	Blank(s)	N1b	Blank(s)	Blank(s)	M0	Blank(s)	Blank(s)	I	Blank(s)	Blank(s)	Female	2011	9.1.3 Papillary	Unknown	Not a paired site	Positive histology	739	No	No	No	No	98	11	Blank(s)	Blank(s)	35	One primary only	1	Yes	Radioisotopes (1988+)	No/Unknown	Systemic therapy after surgery	Radiation after surgery
1217298	54 years	Unknown	Alive or dead of other cause	Alive or dead due to cancer	89	Alive	Surgery performed	T1a(s)	Blank(s)	Blank(s)	N0	Blank(s)	Blank(s)	M0	Blank(s)	Blank(s)	UNK Stage	Blank(s)	Blank(s)	Female	2011	9.1.3 Papillary	Unknown	Not a paired site	Positive histology	739	No	No	No	No	0	98	Blank(s)	Blank(s)	5	1st of 2 or more primaries	2	Yes	None/Unknown	No/Unknown	Systemic therapy after surgery	No radiation and/or cancer-directed surgery
1217403	39 years	Other (American Indian/AK Native, Asian/Pacific Islander)	Alive or dead of other cause	Alive or dead due to cancer	87	Alive	Surgery performed	T1b(s)	Blank(s)	Blank(s)	N0	Blank(s)	Blank(s)	M0	Blank(s)	Blank(s)	I	Blank(s)	Blank(s)	Female	2011	9.1.3 Papillary	Well differentiated; Grade I	Not a paired site	Positive histology	739	No	No	No	No	0	98	Blank(s)	Blank(s)	14	One primary only	1	Yes	None/Unknown	No/Unknown	Systemic therapy after surgery	No radiation and/or cancer-directed surgery
1217551	29 years	Black	Alive or dead of other cause	Alive or dead due to cancer	89	Alive	Surgery performed	T4a(m)	Blank(s)	Blank(s)	N1a	Blank(s)	Blank(s)	M0	Blank(s)	Blank(s)	I	Blank(s)	Blank(s)	Female	2011	9.1.3 Papillary	Unknown	Not a paired site	Positive histology	739	No	No	No	No	6	6	Blank(s)	Blank(s)	24	One primary only	1	Yes	None/Unknown	No/Unknown	No systemic therapy and/or surgical procedures	No radiation and/or cancer-directed surgery
1217620	51 years	White	Alive or dead of other cause	Alive or dead due to cancer	12	Alive	Not recommended	T1b(s)	Blank(s)	Blank(s)	N0	Blank(s)	Blank(s)	M0	Blank(s)	Blank(s)	I	Blank(s)	Blank(s)	Female	2010	9.1.3 Papillary	Unknown	Not a paired site	Positive histology	739	No	No	No	No	0	98	Blank(s)	Blank(s)	20	One primary only	1	Yes	None/Unknown	No/Unknown	No systemic therapy and/or surgical procedures	No radiation and/or cancer-directed surgery
1217644	63 years	White	Alive or dead of other cause	Alive or dead due to cancer	95	Alive	Surgery performed	T3(s)	Blank(s)	Blank(s)	N1a	Blank(s)	Blank(s)	M0	Blank(s)	Blank(s)	III	Blank(s)	Blank(s)	Female	2011	9.1.3 Papillary	Unknown	Not a paired site	Positive histology	739	No	No	No	No	9	5	Blank(s)	Blank(s)	7	1st of 2 or more primaries	2	Yes	Radioisotopes (1988+)	No/Unknown	Systemic therapy after surgery	Radiation after surgery
1217684	38 years	White	Alive or dead of other cause	Alive or dead due to cancer	82	Alive	Surgery performed	T1b(s)	Blank(s)	Blank(s)	N0	Blank(s)	Blank(s)	M0	Blank(s)	Blank(s)	I	Blank(s)	Blank(s)	Female	2011	9.1.3 Papillary	Unknown	Not a paired site	Positive histology	739	No	No	No	No	0	98	Blank(s)	Blank(s)	13	One primary only	1	Yes	None/Unknown	No/Unknown	No systemic therapy and/or surgical procedures	No radiation and/or cancer-directed surgery
1218056	81 years	White	Alive or dead of other cause	Dead (attributable to causes other than this cancer dx)	33	Dead	Not recommended	TX	Blank(s)	Blank(s)	N0	Blank(s)	Blank(s)	M0	Blank(s)	Blank(s)	UNK Stage	Blank(s)	Blank(s)	Female	2015	9.1.3 Papillary	Unknown	Not a paired site	Positive exfoliative cytology, no positive histology	739	No	No	No	No	0	98	Blank(s)	Blank(s)	999	2nd of 2 or more primaries	2	No	None/Unknown	No/Unknown	No systemic therapy and/or surgical procedures	No radiation and/or cancer-directed surgery
1218238	31 years	White	Alive or dead of other cause	Alive or dead due to cancer	82	Alive	Surgery performed	T1b(s)	Blank(s)	Blank(s)	N0	Blank(s)	Blank(s)	M0	Blank(s)	Blank(s)	I	Blank(s)	Blank(s)	Female	2011	9.1.3 Papillary	Unknown	Not a paired site	Positive histology	739	No	No	No	No	1	0	Blank(s)	Blank(s)	15	One primary only	1	Yes	Radioisotopes (1988+)	No/Unknown	No systemic therapy and/or surgical procedures	Radiation after surgery
1218242	85+ years	Other (American Indian/AK Native, Asian/Pacific Islander)	Alive or dead of other cause	Alive or dead due to cancer	87	Alive	Surgery performed	T3(s)	Blank(s)	Blank(s)	N0	Blank(s)	Blank(s)	M0	Blank(s)	Blank(s)	III	Blank(s)	Blank(s)	Female	2011	9.1.3 Papillary	Unknown	Not a paired site	Positive histology	739	No	No	No	No	0	98	Blank(s)	Blank(s)	50	One primary only	1	Yes	None/Unknown	No/Unknown	No systemic therapy and/or surgical procedures	No radiation and/or cancer-directed surgery
1218277	45 years	White	Alive or dead of other cause	Alive or dead due to cancer	87	Alive	Surgery performed	T1a(s)	Blank(s)	Blank(s)	N0	Blank(s)	Blank(s)	M0	Blank(s)	Blank(s)	I	Blank(s)	Blank(s)	Male	2011	9.1.3 Papillary	Unknown	Not a paired site	Positive histology	739	No	No	No	No	0	98	Blank(s)	Blank(s)	5	One primary only	1	Yes	None/Unknown	No/Unknown	No systemic therapy and/or surgical procedures	No radiation and/or cancer-directed surgery
1218460	38 years	White	Alive or dead of other cause	Alive or dead due to cancer	88	Alive	Surgery performed	T3(m)	Blank(s)	Blank(s)	N0	Blank(s)	Blank(s)	M0	Blank(s)	Blank(s)	I	Blank(s)	Blank(s)	Male	2011	9.1.3 Papillary	Well differentiated; Grade I	Not a paired site	Positive histology	739	No	No	No	No	3	0	Blank(s)	Blank(s)	20	One primary only	1	Yes	Radioisotopes (1988+)	No/Unknown	Systemic therapy after surgery	Radiation after surgery
1218579	42 years	Other (American Indian/AK Native, Asian/Pacific Islander)	Alive or dead of other cause	Alive or dead due to cancer	81	Alive	Surgery performed	T1b(s)	Blank(s)	Blank(s)	N0	Blank(s)	Blank(s)	M0	Blank(s)	Blank(s)	I	Blank(s)	Blank(s)	Female	2011	9.1.3 Papillary	Well differentiated; Grade I	Not a paired site	Positive histology	739	No	No	No	No	0	98	Blank(s)	Blank(s)	16	One primary only	1	Yes	None/Unknown	No/Unknown	No systemic therapy and/or surgical procedures	No radiation and/or cancer-directed surgery
1218597	50 years	White	Alive or dead of other cause	Alive or dead due to cancer	86	Alive	Surgery performed	T1a(s)	Blank(s)	Blank(s)	N0	Blank(s)	Blank(s)	M0	Blank(s)	Blank(s)	I	Blank(s)	Blank(s)	Female	2011	9.1.3 Papillary	Well differentiated; Grade I	Not a paired site	Positive histology	739	No	No	No	No	0	98	Blank(s)	Blank(s)	2	One primary only	1	Yes	None/Unknown	No/Unknown	No systemic therapy and/or surgical procedures	No radiation and/or cancer-directed surgery
1218858	47 years	Other (American Indian/AK Native, Asian/Pacific Islander)	Alive or dead of other cause	Dead (attributable to causes other than this cancer dx)	49	Dead	Surgery performed	T3(m)	Blank(s)	Blank(s)	N1a	Blank(s)	Blank(s)	M1	Blank(s)	Blank(s)	IVC	Blank(s)	Blank(s)	Male	2011	9.1.3 Papillary	Well differentiated; Grade I	Not a paired site	Positive histology	739	Yes	No	No	No	2	1	Blank(s)	Blank(s)	60	One primary only	1	Yes	Beam radiation	No/Unknown	No systemic therapy and/or surgical procedures	Radiation after surgery
1219156	54 years	White	Alive or dead of other cause	Alive or dead due to cancer	89	Alive	Surgery performed	T3(s)	Blank(s)	Blank(s)	N1a	Blank(s)	Blank(s)	M0	Blank(s)	Blank(s)	III	Blank(s)	Blank(s)	Male	2011	9.1.3 Papillary	Unknown	Not a paired site	Positive histology	739	No	No	No	No	16	8	Blank(s)	Blank(s)	33	One primary only	1	Yes	None/Unknown	No/Unknown	No systemic therapy and/or surgical procedures	No radiation and/or cancer-directed surgery
1219292	39 years	White	Alive or dead of other cause	Alive or dead due to cancer	95	Alive	Surgery performed	T2(m)	Blank(s)	Blank(s)	N0	Blank(s)	Blank(s)	M0	Blank(s)	Blank(s)	I	Blank(s)	Blank(s)	Female	2011	9.1.3 Papillary	Well differentiated; Grade I	Left - origin of primary	Positive histology	739	No	No	No	No	8	0	Blank(s)	Blank(s)	35	One primary only	1	Yes	None/Unknown	No/Unknown	No systemic therapy and/or surgical procedures	No radiation and/or cancer-directed surgery
1219338	51 years	Other (American Indian/AK Native, Asian/Pacific Islander)	Alive or dead of other cause	Alive or dead due to cancer	88	Alive	Surgery performed	T3(s)	Blank(s)	Blank(s)	N1a	Blank(s)	Blank(s)	M0	Blank(s)	Blank(s)	III	Blank(s)	Blank(s)	Female	2011	9.1.3 Papillary	Unknown	Not a paired site	Positive histology	739	No	No	No	No	2	1	Blank(s)	Blank(s)	20	One primary only	1	Yes	Radiation, NOS method or source not specified	No/Unknown	No systemic therapy and/or surgical procedures	Radiation after surgery
1219406	61 years	White	Alive or dead of other cause	Alive or dead due to cancer	90	Alive	Surgery performed	T4a(m)	Blank(s)	Blank(s)	N1b	Blank(s)	Blank(s)	M1	Blank(s)	Blank(s)	IVC	Blank(s)	Blank(s)	Female	2011	9.1.3 Papillary	Poorly differentiated; Grade III	Not a paired site	Positive histology	739	No	No	No	Yes	52	18	Blank(s)	Blank(s)	65	One primary only	1	Yes	Beam radiation	Yes	Systemic therapy after surgery	Radiation after surgery
1219529	51 years	White	Alive or dead of other cause	Alive or dead due to cancer	76	Alive	Surgery performed	TX	Blank(s)	Blank(s)	N0	Blank(s)	Blank(s)	M0	Blank(s)	Blank(s)	UNK Stage	Blank(s)	Blank(s)	Female	2012	9.1.3 Papillary	Unknown	Not a paired site	Positive exfoliative cytology, no positive histology	739	No	No	No	No	0	98	Blank(s)	Blank(s)	999	2nd of 2 or more primaries	2	No	None/Unknown	No/Unknown	No systemic therapy and/or surgical procedures	No radiation and/or cancer-directed surgery
1219608	61 years	White	Dead (attributable to this cancer dx)	Alive or dead due to cancer	8	Dead	Not recommended	TX	Blank(s)	Blank(s)	NX	Blank(s)	Blank(s)	M0	Blank(s)	Blank(s)	UNK Stage	Blank(s)	Blank(s)	Female	2011	9.1.3 Papillary	Unknown	Not a paired site	Positive histology	739	Unknown	Unknown	Unknown	Unknown	99	99	Blank(s)	Blank(s)	999	One primary only	1	Yes	None/Unknown	No/Unknown	No systemic therapy and/or surgical procedures	No radiation and/or cancer-directed surgery
1219814	73 years	White	Alive or dead of other cause	Alive or dead due to cancer	89	Alive	Surgery performed	T2(s)	Blank(s)	Blank(s)	N0	Blank(s)	Blank(s)	M0	Blank(s)	Blank(s)	II	Blank(s)	Blank(s)	Male	2011	9.1.3 Papillary	Unknown	Not a paired site	Positive histology	739	No	No	No	No	0	98	Blank(s)	Blank(s)	24	One primary only	1	Yes	Radioisotopes (1988+)	No/Unknown	Systemic therapy after surgery	Radiation after surgery
1219930	19 years	White	Alive or dead of other cause	Alive or dead due to cancer	86	Alive	Surgery performed	T2(s)	Blank(s)	Blank(s)	N0	Blank(s)	Blank(s)	M0	Blank(s)	Blank(s)	I	Blank(s)	Blank(s)	Male	2011	9.1.3 Papillary	Unknown	Not a paired site	Positive histology	739	No	No	No	No	9	0	Blank(s)	Blank(s)	30	One primary only	1	Yes	Radioisotopes (1988+)	No/Unknown	Systemic therapy after surgery	Radiation after surgery
1220126	26 years	White	Alive or dead of other cause	Alive or dead due to cancer	104	Alive	Surgery performed	T1b(m)	Blank(s)	Blank(s)	N0	Blank(s)	Blank(s)	M0	Blank(s)	Blank(s)	I	Blank(s)	Blank(s)	Female	2010	9.1.3 Papillary	Well differentiated; Grade I	Not a paired site	Positive histology	739	No	No	No	No	1	0	Blank(s)	Blank(s)	17	One primary only	1	Yes	None/Unknown	No/Unknown	Systemic therapy after surgery	No radiation and/or cancer-directed surgery
1220195	67 years	Black	Alive or dead of other cause	Alive or dead due to cancer	17	Alive	Surgery performed	Blank(s)	p1A	Blank(s)	Blank(s)	c0	Blank(s)	Blank(s)	c0	Blank(s)	Blank(s)	1	Blank(s)	Male	2017	9.1.3 Papillary	Well differentiated; Grade I	Not a paired site	Positive histology	739	No	No	No	No	0	98	10	Blank(s)	Blank(s)	2nd of 2 or more primaries	2	No	None/Unknown	No/Unknown	Systemic therapy after surgery	No radiation and/or cancer-directed surgery
1220226	44 years	White	Alive or dead of other cause	Alive or dead due to cancer	1	Alive	Surgery performed	Blank(s)	p3	Blank(s)	Blank(s)	p0	Blank(s)	Blank(s)	c0	Blank(s)	Blank(s)	1	Blank(s)	Female	2017	9.1.3 Papillary	Unknown	Not a paired site	Positive histology	739	No	No	No	No	1	0	8	Blank(s)	Blank(s)	2nd of 2 or more primaries	2	No	None/Unknown	No/Unknown	No systemic therapy and/or surgical procedures	No radiation and/or cancer-directed surgery
1220376	49 years	Other (American Indian/AK Native, Asian/Pacific Islander)	Alive or dead of other cause	Alive or dead due to cancer	87	Alive	Surgery performed	T2(m)	Blank(s)	Blank(s)	N0	Blank(s)	Blank(s)	M0	Blank(s)	Blank(s)	II	Blank(s)	Blank(s)	Female	2011	9.1.3 Papillary	Unknown	Not a paired site	Positive histology	739	No	No	No	No	2	0	Blank(s)	Blank(s)	22	One primary only	1	Yes	Radioisotopes (1988+)	No/Unknown	No systemic therapy and/or surgical procedures	Radiation after surgery
1220379	58 years	White	Alive or dead of other cause	Alive or dead due to cancer	87	Alive	Surgery performed	T1a(m)	Blank(s)	Blank(s)	N0	Blank(s)	Blank(s)	M0	Blank(s)	Blank(s)	I	Blank(s)	Blank(s)	Female	2011	9.1.3 Papillary	Unknown	Not a paired site	Positive histology	739	No	No	No	No	0	98	Blank(s)	Blank(s)	10	1st of 2 or more primaries	2	Yes	None/Unknown	No/Unknown	No systemic therapy and/or surgical procedures	No radiation and/or cancer-directed surgery
1220831	39 years	Other (American Indian/AK Native, Asian/Pacific Islander)	Alive or dead of other cause	Alive or dead due to cancer	84	Alive	Surgery performed	T1b(s)	Blank(s)	Blank(s)	N0	Blank(s)	Blank(s)	M0	Blank(s)	Blank(s)	I	Blank(s)	Blank(s)	Female	2011	9.1.3 Papillary	Unknown	Not a paired site	Positive histology	739	No	No	No	No	1	0	Blank(s)	Blank(s)	14	One primary only	1	Yes	None/Unknown	No/Unknown	No systemic therapy and/or surgical procedures	No radiation and/or cancer-directed surgery
[truncated: 72,976 more rows]
